# Supplementary material for: Orbital pacing and secular evolution of the Early Jurassic carbon cycle
Source: Proc Natl Acad Sci U S A. 2020 Feb 10;117(8):3974–82. doi: 10.1073/pnas.1912094117 (PMC7049106; doi:10.1073/pnas.1912094117)
Supplement: Supplementary File [file pnas.1912094117.sd01.xlsx]

## Sheet: d13C, RE
δ13CTOC and Rock Eval
		core sample		reserve bag interval		reserve bag interval		assigned
core	SSK	sample depth		depth top		depth bottom		sample depth	δ13CTOC	Tmax	TOC	HI	OI	MinCarb	CaCO3
		ft	inch	ft	inch	ft	inch	m	‰ VPDB	°C	wt%	mg HC/g TOC	mg CO2/g TOC	wt%	wt%
227232	42289	2833	6					863.651	-25.9036	435	1.22	84	72	1.18	9.83333
227232	42290	2834	4					863.905	-25.8691	431	1.23	90	63	2.15	17.9167
227232	42285	2835	5					864.235	-26.2922	431	0.97	87	86	1.11	9.25
227232	42286	2836	7					864.591	-25.4765	431	1.27	99	69	1.96	16.3333
227232	42287	2837	8					864.921	-25.6018	430	1.19	100	71	2.55	21.25
227232	42282	2839	1					865.353	-25.5667	433	1.3	95	67	2.37	19.75
227232	42283	2840	0					865.632	-25.894	431	1.16	106	72	3.45	28.75
227232	42284	2841	3					866.013	-25.5722	430	1.16	95	73	2.45	20.4167
227232	42279	2842	7					866.419	-25.7086	430	1.12	103	76	2.84	23.6667
227232	42280	2843	8					866.75	-25.7297	431	1.02	93	78	4.22	35.1667
227232	42281	2844	9					867.08	-25.6619	434	0.96	80	81	4.25	35.4167
227232	42276	2845	6					867.308	-25.4439	431	1.15	97	43	2.97	24.75
227232	42277	2846	6					867.613	-25.6638	430	1.18	97	75	2.61	21.75
227232	42278	2847	7					867.943	-26.6644	431	1.04	124	84	4.15	34.5833
227232	42273	2848	10					868.324	-25.9055	430	1.1	89	77	3.57	29.75
227232	42274	2850	0					868.68	-26.5107	435	1	86	70	3.79	31.5833
227232	42275	2851	0					868.985	-26.3524	429	0.81	116	94	5.35	44.5833
227232	42270	2851	8					869.188	-26.043	431	0.96	105	83	4.17	34.75
227232	42271	2853	2					869.645	-26.3799	427	1.22	120	55	3.36	28
227232	42272	2854	0					869.899	-26.5244	432	0.87	99	78	4.91	40.9167
227232	42267	2855	2					870.255	-26.1023	430	0.97	123	82	3.3	27.5
227232	42268	2856	1					870.534	-26.2814	435	0.82	112	77	4.88	40.6667
227232	42269	2857	3					870.89	-26.192
227232	42264	2858	0					871.118	-26.0421	428	1.04	133	79	3.17	26.4167
227232	42265	2858	9					871.347	-26.4625	429	0.96	123	84	4.77	39.75
227232	42266	2860	0					871.728	-27.2746
227232	42261	2861	1					872.058	-27.0016	430	0.97	126	81	4.9	40.8333
227232	42262	2862	1					872.363	-27.979	428	1.21	165	81	4.13	34.4167
227232	42263	2863	1					872.668	-28.467	428	0.98	191	85	5.73	47.75
227232	42257	2863	11					872.922	-26.8637	431	1.14	155	64	3.65	30.4167
227232	42258	2864	10					873.201	-27.3427	429	1.09	151	72	4.57	38.0833
227232	42260	2866	0					873.557	-27.0014
227232	42254	2867	0					873.862	-27.0105	427	0.96	140	82	5.66	47.1667
227232	42255	2867	11					874.141	-26.6165	430	1.08	127	235	4.52	37.6667
227232	42256	2869	1					874.497	-27.0658	427	1.12	149	72	4.21	35.0833
227232	42251	2870	7					874.954	-27.4865
227232	42252	2871	4					875.182	-27.0095	430	1.18	142	73	4.52	37.6667
227232	42253	2872	6					875.538	-27.7643	427	1.18	165	53	4.04	33.6667
227232	48904	2873	10					875.944	-28.0838	429	1.4	204	66	3.78	31.5
227232	42249	2875	0					876.3	-27.5766	428	1.37	163	61	3.53	29.4167
227232	42250	2876	0					876.605	-27.1514	428	0.98	145	77	5.68	47.3333
227232	48901	2877	3					876.986	-28.4951	427	1.16	176	72	4.99	41.5833
227232	48902	2878	7					877.392	-26.529	429	1.11	133	68	3.09	25.75
227232	48903	2879	8					877.722	-26.7141	423	1.21	145	74	2.86	23.8333
227232	48897	2880	3					877.9	-27.1211	429	0.92	139	80	4.5	37.5
227232	48898	2881	2					878.18	-27.161	429	0.88	127	85	5.37	44.75
227232	48899	2881	10					878.383	-26.3781	429	1.17	110	88	7.88	65.6667
227232	48900	2882	4					878.535	-26.6759	428	0.78	99	63	5.45	45.4167
227232	48945	2883	5					878.865	-27.9075	428	1.37	188	67	3.95	32.9167
227232	48946	2884	5					879.17	-28.9118	427	1.12	200	75	5.63	46.9167
227232	48947	2885	7					879.526	-28.3186	427	1.14	193	68	5.18	43.1667
227232	48990	2887	2					880.008	-27.1457	427	0.99	152	77	4.63	38.5833
227232	48988	2888	1.5					880.301	-27.6936	424	1.04	59	106	3.05	25.4167
227232	48987	2888	10					880.516	-28.1584	426	1.15	201	74	3.55	29.5833
227232	48991	2890	2.5					880.936	-26.9371	429	0.81	119	85	6.53	54.4167
227232	48992	2890	11.5					881.164	-27.8037	429	1	149	79	6.14	51.1667
227232	48993	2892	8					881.685	-27.8223
227232	48994	2893	5.5					881.926	-28.165	428	1.37	163	66	4.34	36.1667
227232	48995	2894	6					882.244	-27.8073	430	1.09	95	79	4.49	37.4167
227232	48996	2895	10					882.65	-27.3751	427	1.18	142	69	3.85	32.0833
227232	48997	2897	0					883.006	-27.1573	428	1.02	131	54	4.78	39.8333
227232	48998	2898	4					883.412	-27.6114	428	0.79	118	82	6.44	53.6667
227232	48999	2899	6					883.768	-26.6485	429	0.68	90	88	7.25	60.4167
227232	49000	2900	7					884.098	-27.8553	428	1.04	177	72	3.89	32.4167
227232	49001	2901	9					884.453	-28.0867
227232	49002	2902	8.5					884.746	-28.3562	427	1.18	188	76	5.24	43.6667
227232	49003	2903	0					884.834	-28.8168	427	0.89	185	91	6.64	55.3333
227232	49004	2903	11					885.114	-28.0032	428	1.07	185	85	5.16	43
227232	49005	2904	6					885.292	-27.7368
227232	49006	2905	10.5					885.711	-28.0817	428	1.04	185	86	5.96	49.6667
227232	49007	2906	10.5					886.016	-27.6567	421	0.5	42	186	7.91	65.9167
227232	49008	2907	11					886.333	-26.8718	430	0.65	98	97	7.38	61.5
227232	49009	2908	9.5					886.6	-27.2191
227232	49010	2910	0.5					886.981	-28.123	429	1.06	171	83	5.41	45.0833
227232	49011	2910	11.5					887.26	-27.5855	432	0.52	63	150	8.24	68.6667
227232	49012	2911	9.5					887.514	-27.6981	431	0.98	153	82	5.75	47.9167
227232	49013	2913	1.5					887.921	-27.4895	427	1	155	77	4.26	35.5
227232	49014	2914	2					888.238	-27.9463	428	1.24	173	77	5.46	45.5
227232	49015	2915	4.5					888.606	-28.619	430	0.72	106	104	8.59	71.5833
227232	49016	2915	10.5					888.759	-27.1056	428	1.3	150	63	2.58	21.5
227232	49017	2917	2					889.152	-27.077	433	1.05	99	76	4.68	39
227232	49018	2918	6					889.559	-28.1781	429	0.64	161	105	7.8	65
227232	49019	2919	9					889.94	-27.5648	431	1.05	124	77	3.98	33.1667
227232	49020	2920	9					890.245	-27.6735	429	0.83	142	84	7.08	59
227232	49021	2921	8.5					890.537	-27.9918	431	1.23	128	70	3.64	30.3333
227232	49022	2922	11					890.905	-27.9811	427	1.16	148	77	5.16	43
227232	49023	2924	1					891.261	-27.5536	428	1.11	104	88	4.63	38.5833
227232	49024	2925	0					891.54	-27.357	434	0.68	90	85	7.08	59
227232	42377	2925	9					891.769	-27.5239	427	1.06	158	75	3.69	30.75
227232	42378	2926	8					892.048	-27.7274	428	1.06	145	79	4.4	36.6667
227232	42379	2927	9					892.378	-28.2116	433	0.69	110	91	8.14	67.8333
227232	42374	2928	10					892.708	-28.0134	429	0.74	136	99	7.76	64.6667
227232	42375	2931	5					893.496	-27.4004	430	0.84	126	81	5.3	44.1667
227232	42376	2932	8					893.877	-27.9606	431	0.44	139	120	9.02	75.1667
227232	42371	2933	8					894.182	-26.9658	429	1.05	135	83	4.34	36.1667
227232	42372	2934	8					894.486	-27.7745	427	0.91	170	93	5.34	44.5
227232	42373	2935	8					894.791	-28.8603	432	1.02	152	75	6.45	53.75
227232	42368	2936	4					894.994	-28.5273	426	1.03	177	89	6.61	55.0833
227232	42369	2937	8					895.401	-28.1462	426	1.22	148	82	4.5	37.5
227232	42370	2938	9					895.731	-28.3982	428	0.68	168	99	8.09	67.4167
227232	42365	2939	9					896.036	-28.5454	432	0.78	147	86	6.9	57.5
227232	42366	2940	9					896.341	-28.2648	427	1.61	198	64	5.08	42.3333
227232	42367	2941	11					896.696	-28.2297	423	0.71	189	101	8.56	71.3333
227232	42362	2942	9					896.95	-28.1855	428	0.61	162	105	8.44	70.3333
227232	42363	2943	10					897.28	-28.5737	431	0.8	179	76	6.97	58.0833
227232	42364	2944	11					897.611	-28.3269	425	1.33	162	75	5.07	42.25
227232	42359	2946	5					898.068	-28.0306	427	1.01	155	88	5.48	45.6667
227232	42360	2947	4					898.347	-28.4033	427	1.2	172	76	5.71	47.5833
227232	42361	2948	3					898.627	-28.9382	424	1.27	218	76	6.13	51.0833
227232	42356	2949	2					898.906	-28.3279	424	0.92	178	88	6.57	54.75
227232	42357	2950	2					899.211	-28.3829	432	0.48	121	98	8.77	73.0833
227232	42358	2951	3					899.541	-28.0132	426	0.89	154	87	5.96	49.6667
221677	45673	2951	11					899.744	-28.1556	428	0.93	145	73	5.59	46.5833
221677	45675	2953	1					900.1	-27.8521	431	0.48	104	119	9.03	75.25
221677	45676	2954	2					900.43	-28.5735	426	0.89	181	90	7.52	62.6667
221677	45677	2955	4					900.786	-29.3345	430	0.81	156	74	7.72	64.3333
221677	45678	2956	5					901.116	-28.7853	428	1.02	154	70	6.61	55.0833
221677	45679	2957	4					901.395	-27.7338	427	0.89	144	81	6.19	51.5833
221677	45680	2958	4					901.7	-27.8304	427	0.81	167	83	6.78	56.5
221677	45681	2959	1					901.929	-27.8286	428	0.98	115	83	5.07	42.25
221677	45683	2960	7					902.386	-27.9327	430	0.62	131	82	7.71	64.25
221677	45684	2961	6					902.665	-28.264	429	1.03	143	75	7.88	65.6667
221677	45685	2962	7					902.995	-28.7417	427	1.12	188	77	6.17	51.4167
221677	45686	2963	6					903.275	-28.5442	433	0.48	135	98	9.26	77.1667
221677	45687	2964	11					903.707	-28.2466	429	0.89	178	78	7.72	64.3333
221677	45688	2966	3					904.113	-28.0132	431	0.65	178	89	8.02	66.8333
221677	45690	2967	0					904.342	-27.6277	432	1.1	114	70	4.53	37.75
221677	45691	2967	9					904.57	-28.5151	429	0.6	168	92	8.68	72.3333
221677	45692	2969	1					904.977	-28.826	429	0.78	179	82	8.14	67.8333
221677	45693	2970	3					905.332	-28.9285	424	1.29	172	74	6.01	50.0833
221677	45694	2971	0					905.561	-27.7807
221677	45695	2972	1					905.891	-28.3086	427	0.63	181	84	9.37	78.0833
221677	45697	2973	0					906.17	-28.684	427	1.26	152	78	5.99	49.9167
221677	45699	2975	2					906.831	-28.6477	426	1.31	167	66	6.46	53.8333
221677	45700	2976	6					907.237	-27.9877	428	1.28	131	72	5.22	43.5
221677	45701	2977	10					907.644	-28.8755	429	0.9	128	79	5.21	43.4167
221677	45702	2978	8					907.898	-27.8957	428	0.68	134	88	7.67	63.9167
221677	45704	2979	5					908.126	-27.9857	429	0.82	105	91	5.74	47.8333
221677	45705	2981	0					908.609	-27.4412	429	0.78	155	78	7.23	60.25
221677	45706	2981	8					908.812	-26.9905	434	0.41	132	112	9.35	77.9167
221677	45707	2982	8					909.117	-27.1503	431	0.41	132	102	9.9	82.5
221677	45708	2984	2					909.574	-27.713	428	0.91	82	104	6.21	51.75
221677	45709	2985	1					909.853	-26.3473	433	0.5	84	86	7.67	63.9167
221677	45711	2985	10					910.082	-26.4866	427	1.34	173	54	3.16	26.3333
221677	45717	2987	3					910.514	-26.7202	429	0.5	60	128	8.03	66.9167
221677	45718	2988	3					910.819	-25.5038	433	0.53	98	85	8.84	73.6667
221677	45719	2989	3					911.123	-25.7653	428	1.21	125	56	5.51	45.9167
221677	45712	2991	0					911.657	-25.1369	435	0.97	69	65	4.44	37
221677	45713	2991	8					911.86	-24.8339	431	0.93	94	70	7.34	61.1667
221677	45716	2994	0					912.571	-26.0489	429	0.85	112	67	5.88	49
221677	45723	2995	1					912.901	-26.4684	433	0.49	65	104	8.47	70.5833
221677	45724	2995	11					913.155	-26.0477	429	0.98	112	61	4.5	37.5
221677	45725	2997	6					913.638	-26.7489	428	1.12	128	65	4.86	40.5
221677	45726	2998	6					913.943		432	0.35	103	91	9.46	78.8333
221677	45728	2999	10					914.349		433	0.85	79	79	5.47	45.5833
221677	45729	3000	8					914.603	-25.785	428	0.4	98	118	8.94	74.5
221677	45730	3001	10					914.959	-25.1865	429	0.61	110	89	7.69	64.0833
221677	47231	3002	11					915.289	-26.317	432	0.77	140	81	5.52	46
221677	45720	3004	0					915.619	-25.6004	429	0.48	135	96	7.81	65.0833
221677	45721	3004	11					915.899	-26.1591	427	0.73	116	78	4.58	38.1667
221677	45732	3005	10					916.178	-25.6777	432	0.38	92	95	8.6	71.6667
221677	45740	3006	11					916.508	-25.5376	435	0.36	78	114	8.42	70.1667
221677	45741	3008	3					916.915	-25.4052	431	0.71	107	75	5.63	46.9167
221677	45742	3009	4					917.245	-25.7449	436	0.35	80	111	8.47	70.5833
221677	45576	3010	4					917.55	-26.1718	425	1.24	165	57	5.84	48.6667
221677	45739	3012	8					918.261	-25.6468	429	0.69	120	75	4.28	35.6667
221677	45573	3013	5					918.489	-24.8766	435	0.26	50	123	9.25	77.0833
221677	45574	3014	1					918.693	-25.4083	431	0.5	106	84	6.42	53.5
221677	45575	3016	1					919.302	-24.9813
221677	45569	3017	6					919.734	-24.5677	431	0.41	71	90	8.17	68.0833
221677	45570	3018	8					920.09	-25.7604
221677	45572	3019	8					920.394	-25.1869	429	0.67	97	87	5.21	43.4167
221677	45566	3020	3					920.572	-25.7066	432	0.73	127	81	2.78	23.1667
221677	45567	3021	5					920.928	-25.4177	430	1.04	128	61	3.99	33.25
221677	45560	3023	11					921.69	-25.9101	429	0.34	141	132	8.3	69.1667
221677	45563	3024	11					921.995	-25.7876	431	0.38	111	121	7.29	60.75
221677	45565	3027	1					922.655	-25.2889	433	0.43	79	98	6.55	54.5833
221677	45558	3028	0					922.934	-25.4548	427	0.57	102	75	1.49	12.4167
221677	45557	3028	8					923.138	-24.9588	429	0.68	93	71	1.63	13.5833
221677	45559	3030	4					923.646	-24.7027	431	0.69	81	80	4.69	39.0833
221677	45554	3031	8					924.052	-25.0635	436	0.3	63	103	9.73	81.0833
221677	45556	3032	6					924.306	-25.0236	433	0.25	84	108	8.99	74.9167
221677	45562	3034	5					924.89	-25.2702	432	0.99	157	61	4	33.3333
221677	45552	3035	9					925.297	-24.6209	439	0.32	47	109	9.44	78.6667
221677	45553	3036	10					925.627	-24.6315	431	0.62	98	82	7.49	62.4167
221677	45561	3038	4					926.084	-23.958	431	0.95	86	60	4.7	39.1667
221677	45519	3040	1					926.617	-25.0941	427	0.97	99	58	3.98	33.1667
221677	45520	3040	11					926.871	-24.4419	431	0.47	47	106	7.3	60.8333
221677	45522	3042	1					927.227	-24.5351	431	0.31	74	103	9.06	75.5
221677	45523	3043	1					927.532	-24.6103	432	0.85	74	59	3.95	32.9167
221677	45524	3043	11					927.786	-24.4991	432	0.45	89	91	8.17	68.0833
221677	45525	3045	3					928.192	-25.007	429	0.56	107	96	6.62	55.1667
221677	45526	3046	5					928.548	-24.7195	431	0.93	97	56	1.94	16.1667
221677	45527	3047	5					928.853	-24.5947	432	0.34	91	109	9.94	82.8333
221677	45529	3048	6					929.183	-24.6032	430	0.69	88	75	7.3	60.8333
221677	45530	3049	4					929.437	-24.4158	431	0.68	81	76	6.18	51.5
221677	45531	3050	6					929.792	-24.4927	433	0.97	79	52	5.04	42
221677	45532	3051	10					930.199	-25.0629	429	1.81	195	48	5.25	43.75
221677	45533	3053	3					930.631	-25.3529	428	0.67	145	79	5.95	49.5833
221677	45534	3054	1					930.885	-26.5995	431	0.88	207	78	7.92	66
221677	45536	3055	3					931.24	-25.922	429	0.54	156	106	8.53	71.0833
221677	45440	3056	1					931.494	-26.0122	428	0.43	181	109	9.89	82.4167
221677	45441	3057	5					931.901	-26.4439	430	0.69	199	84	9.16	76.3333
221677	45442	3058	4					932.18	-26.293	427	1.19	251	72	7.39	61.5833
221677	45443	3059	1					932.409	-26.6255	429	1.51	225	62	6.38	53.1667
221677	45443	3059	1					932.409
221677	45444	3059	10					932.637	-26.238	426	1.4	229	68	5.04	42
221677	45446	3061	7					933.171	-26.4189	427	0.67	233	90	8.35	69.5833
221677	45447	3062	10					933.552	-25.6831	429	0.74	157	82	8.63	71.9167
221677	44325	3064	10					934.161	-25.5895	432	1.37	188	58	4.32	36
221677	44326	3065	8					934.415	-26.2335	428	0.68	188	90	8.33	69.4167
221677	44327	3067	0					934.822	-25.7542	431	1.2	198	67	6.45	53.75
221677	44329	3068	0					935.126	-25.8635	429	0.63	189	94	8.39	69.9167
221677	44331	3070	3					935.812	-25.3383	432	0.53	130	87	9.92	82.6667
221677	44332	3071	4					936.142	-25.7467	430	1.02	218	72	7.11	59.25
221677	44333	3072	8					936.549	-25.1647	431	1.18	147	58	3.09	25.75
221677	44334	3073	8					936.854	-25.772	429	0.93	216	80	7.98	66.5
221677	44336	3075	1					937.285	-26.0537	434	1.27	226	62	7.24	60.3333
221677	44337	3076	1					937.59	-25.5443	427	1.1	187	72	5.44	45.3333
221677	44338	3077	0					937.87	-25.8003	429	0.9	222	76	8.73	72.75
221677	44339	3078	4					938.276	-25.791	428	1.77	205	51	5.98	49.8333
221677	44340	3079	5					938.606	-25.773	427	1	205	68	7.97	66.4167
221677	44341	3080	8					938.987	-25.7134	429	0.7	183	94	8.14	67.8333
221677	44343	3081	7					939.267	-25.3837	430	0.51	155	102	10.18	84.8333
221677	44344	3082	11					939.673	-25.5341	429	0.51	212	108	9.7	80.8333
221677	44345	3083	8					939.902	-24.9268
221677	44346	3085	1					940.333	-25.0026	429	0.67	131	93	7.98	66.5
221677	44347	3086	2					940.664	-25.7871	428	1.12	204	64	8.61	71.75
221677	44348	3087	6					941.07	-25.9074	429	0.68	200	110	8.55	71.25
221677	44350	3089	1					941.553	-26.0255	429	0.66	192	82	9.09	75.75
221677	44351	3090	4					941.934	-26.1023	427	1.62	285	68	6.19	51.5833
221677	44352	3091	5					942.264	-26.5348	428	0.83	245	77	8.81	73.4167
221677	45544	3092	5					942.569	-25.4075	429	0.89	162	103	6.09	50.75
221677	45449	3093	4					942.848	-25.453	430	0.42	136	119	9.55	79.5833
221677	45451	3094	6					943.204		425	1.58	218	37	3.32	27.6667
221677	45450	3094	6					943.204	-25.9696	428	1.56	199	54	3.28	27.3333
221677	45452	3095	6					943.508	-25.4275	429	0.46	159	120	9.47	78.9167
221677	45453	3096	4					943.762	-25.8383	430	0.42	179	114	9.26	77.1667
221677	45454	3097	8					944.169	-25.9444	432	0.7	151	76	7.06	58.8333
221677	45455	3098	7					944.448	-25.883	426	0.59	119	122	8.02	66.8333
221677	45457	3099	7					944.753	-26.7123
221677	45458	3100	9					945.109	-26.1848	429	1.2	242	65	2.79	23.25
221677	45459	3101	9					945.413	-26.2228	432	0.46	104	104	7.37	61.4167
221677	45460	3103	0					945.794	-26.0705	427	1.12	252	79	4.91	40.9167
221677	45461	3104	2					946.15	-26.6456	430	0.64	220	102	7.71	64.25
221677	45462	3105	1					946.429	-26.403	427	1.05	235	70	2.3	19.1667
221677	45462	3105	1					946.429		430	1	196	66	2.63	21.9167
221677	45464	3105	11					946.683	-25.9256	427	1.05	235	70	2.3	19.1667
221677	45465	3107	11					947.293	-25.8121	426	0.55	140	115	5.84	48.6667
221677	45466	3108	2					947.369	-25.9543	429	0.6	187	110	7.14	59.5
221677	45467	3108	8					947.522	-26.0643	428	0.63	149	90	7.46	62.1667
221677	45468	3109	8					947.826	-26.5697	425	1.22	266	73	4.58	38.1667
221677	45296	3109	10					947.877		429	1.26	280	67	7.83	65.25
221677	45470	3110	9					948.157	-26.5705	429	1	242	81	5.48	45.6667
221677	45471	3111	4					948.334	-26.2274	430	1.03	272	83	6.9	57.5
221677	45472	3112	11					948.817	-26.4148	431	0.99	209	76	6.64	55.3333
221677	45474	3115	1					949.477	-26.0089	433	1.1	195	72	5.78	48.1667
221677	45475	3116	2					949.808	-26.261	428	1.46	270	75	4.95	41.25
221677	45477	3117	6					950.214	-26.1266	429	0.71	200	103	6.26	52.1667
221677	45478	3118	11					950.646	-26.4891	428	1.13	277	73	3.23	26.9167
221677	45479	3119	10					950.925	-26.2851	433	1.02	249	72	6.82	56.8333
221677	45480	3121	0					951.281	-26.5286
221677	45480	3121	0					951.281	-26.2793	431	0.59	178	108	8.43	70.25
221677	45484	3122	8					951.789	-25.9725	428	0.81	201	90	3.92	32.6667
221677	45484	3122	8					951.789		432	0.83	160	78	3.81	31.75
221677	45485	3124	9					952.424	-25.8499	428	0.95	167	83	4.35	36.25
221677	45486	3125	11					952.779	-25.6804	427	0.96	188	82	3.16	26.3333
221677	45537	3128	6					953.567	-25.5534	428	0.79	168	90	4.57	38.0833
221677	45541	3130	4					954.126	-25.9055	429	0.83	187	95	6.93	57.75
221677	45543	3133	1					954.964	-26.1645	429	0.74	214	96	9.04	75.3333
221677	45546	3134	11					955.523	-26.1401	428	0.97	233	77	6.05	50.4167
221677	45516	3137	1					956.183	-26.0953	430	0.39	179	126	9.64	80.3333
221677	45518	3139	8					956.97	-26.014	427	0.9	182	90	2.81	23.4167
221677	45514	3141	10					957.631	-26.3745	429	1.27	267	72	6.25	52.0833
221677	45510	3143	8					958.19	-26.4935	425	1.14	252	69	2.93	24.4167
221677	45511	3144	10					958.545	-26.5739	427	1.12	270	74	7.71	64.25
221677	45218	3147	5					959.333	-26.3144	427	0.96	238	75	5.95	49.5833
221677	45221	3148	10					959.764	-26.0441
221677	45223	3151	0					960.425	-26.6817	427	1.27	340	72	5.43	45.25
221677	45225	3153	8					961.238	-26.8816	427	0.89	298	87	8.89	74.0833
221677	45229	3156	10					962.203	-26.781	426	1.69	327	57	6.02	50.1667
221677	45231	3158	10					962.812	-27.1213	424	1.01	307	68	8.01	66.75
221677	45233	3160	8					963.371	-25.9551
221677	45235	3162	9					964.006	-26.1264	430	0.97	233	74	6.6	55
221677	45237	3164	8					964.59	-25.6872	430	0.86	184	74	6.9	57.5
221677	45240	3166	9					965.225	-26.4247	429	0.88	249	84	7.77	64.75
221677	45242	3168	10					965.86	-26.5658	425	1.11	272	70	6.73	56.0833
221677	45244	3170	8					966.419	-26.0251
221677	45247	3172	10					967.08	-26.2513	429	1.09	245	62	4.92	41
221677	45257	3174	9					967.664	-26.0401	430	0.52	200	88	8.94	74.5
221677	45259	3176	10					968.299	-26.8178	426	0.92	323	60	8.86	73.8333
221677	45262	3178	7					968.832	-27.17	419	2.05	412	50	6.28	52.3333
221677	45264	3180	11					969.543	-26.5511
221677	45266	3182	10					970.128	-26.7105	428	0.82	287	83	8.87	73.9167
221677	45269	3185	0					970.788	-26.4801	427	1.2	285	67	6.72	56
221677	45272	3188	5					971.829	-26.7215	428	0.52	227	106	10.2	85
221677	45274	3190	4					972.414	-26.6178	426	1.11	277	72	7.54	62.8333
221677	45277	3192	6					973.074	-26.4279
221677	45279	3194	8					973.734	-26.1626	430	1.15	206	70	5.16	43
221677	45281	3196	9					974.369	-26.0815	429	0.62	181	87	8.62	71.8333
221677	45284	3198	10					975.004	-26.688	425	1.23	314	67	8.41	70.0833
221677	45286	3201	5					975.792	-26.4373
221677	45288	3203	8					976.478	-26.5911
221677	45291	3205	4					976.986	-26.4745
221677	45293	3207	6					977.646	-27.0265
221677	45295	3209	10					978.357	-26.6438
221677	45298	3211	5					978.84	-26.7821
221677	45300	3213	9					979.551	-26.2931	427	1.21	239	53	6.49	54.0833
221677	45302	3215	11					980.211	-26.0595	430	1.01	173	72	6.19	51.5833
221677	45305	3217	11					980.821	-26.0594	426	0.9	176	78	5.52	46
221677	45308	3219	8					981.354	-26.8586	424	2	278	51	2.86	23.8333
221677	45310	3221	9					981.989	-26.3751	426	1.67	260	55	3.42	28.5
221677	45312	3224	0					982.675	-26.3183
221677	45406	3229	8					984.402	-26.3172	429	1.5	251	62	5.59	46.5833
221677	45408	3231	9					985.037	-26.4261	431	1.38	222	64	7.48	62.3333
221677	45411	3233	5					985.545	-26.384	429	1.45	235	74	6.32	52.6667
221677	45413	3235	6					986.18	-26.4774	425	1.74	235	61	2.05	17.0833
221677	45415	3237	10					986.892	-26.2575
221677	45418	3240	3					987.628	-26.3881	427	1.89	198	59	2.54	21.1667
221677	45421	3242	1					988.187		433	1.14	111	71	6.25	52.0833
221677	45422	3242	2					988.212	-26.3587	428	1.74	234	63	5.44	45.3333
221677	45426	3244	9					989	-25.8611
221677	45428	3246	8					989.584	-26.0717
221677	45430	3249	0					990.295	-25.8784	429	0.96	175	55	5.79	48.25
221677	45433	3250	11					990.879	-25.6633
221677	45435	3252	11					991.489	-26.2496
221677	45436	3254	1					991.845	-26.4154
221677	45439	3256	2					992.48	-26.2061
221677	45508	3258	5					993.165	-25.9835
221677	45503	3260	1					993.673	-25.3593
221677	45506	3261	10					994.207	-25.8017
221677	45500	3262	5					994.385	-25.566
221677	45502	3264	9					995.096	-26.0651	428	1.25	174	52	5.62	46.8333
221677	45497	3267	0					995.782	-26.0823
221677	45493	3269	0					996.391	-25.79
221677	45495	3271	0					997.001	-26.3885
221677	45490	3273	3					997.687	-25.6734
221677	45212	3275	2					998.271	-25.6547
221677	45213	3275	10					998.474	-25.7127
221677	45210	3279	3					999.515	-26.5896
221677	45205	3282	4					1000.46	-26.0156	428	1.61	223	45	4.17	34.75
221677	45200	3284	7					1001.14	-26.5137
221677	45202	3286	8					1001.78	-26.8814
221677	45196	3287	10					1002.13	-26.4694
221677	45199	3290	0					1002.79	-26.6004
221677	45194	3292	7					1003.58	-26.1798
221677	45195	3294	0					1004.01	-26.244
221677	45192	3297	3					1005	-26.7553
221677	45187	3299	7					1005.71	-26.8622
221677	45188	3300	6					1005.99	-26.7133
221677	45183	3302	5					1006.58	-26.5887
221677	45179	3304	3					1007.14	-25.9229
221677	45181	3306	5					1007.8	-26.4264
221677	45176	3308	11					1008.56	-26.5558
221677	45178	3309	10					1008.84	-26.6367
221677	45173	3312	0					1009.5	-26.7073
221677	45168	3314	3					1010.18	-25.7969	427	0.87	175	54	7.06	58.8333
221677	45171	3316	0					1010.72	-26.7242
221677	45166	3318	3					1011.4	-26.4242
221677	45161	3320	3					1012.01	-26.2017
221677	45165	3322	4					1012.65	-26.4675
221677	45153	3324	8					1013.36	-26.7166
221677	45154	3326	8					1013.97	-26.5869
221677	45155	3327	3					1014.15	-26.5377
221677	45150	3330	5					1015.11	-26.3123	427	0.95	226	44	7.74	64.5
221677	45146	3333	8					1016.1	-26.5867
221677	45147	3334	8					1016.41	-26.6956
221677	45143	3336	11					1017.09	-26.0344
221677	45139	3340	2					1018.08	-25.6681
221677	45140	3341	1					1018.36	-25.3298
221677	45136	3343	3					1019.02	-26.1716
221677	45138	3345	1					1019.58	-25.9504
221677	45133	3347	5					1020.29	-25.3638	428	1.19	154	42	3.83	31.9167
221677	45129	3349	9					1021	-26.7044
221677	45131	3351	6					1021.54	-26.4918
221677	45126	3354	0					1022.3	-26.3995
221677	45122	3356	3					1022.99	-26.5797
221677	45124	3358	3					1023.59	-27.2528
221677	45121	3360	6					1024.28	-26.6504
221677	45116	3362	6					1024.89	-27.1629
221677	45118	3364	5					1025.47	-26.7231	425	1.65	279	41	2.87	23.9167
221677	45113	3366	10					1026.21	-27.0297
221677	45115	3367	8					1026.46	-26.6649
221677	45110	3369	11					1027.15	-27.1249
221677	45105	3372	2					1027.84	-26.3675
221677	45108	3374	2					1028.45	-26.5364
221677	45103	3376	0					1029	-26.7065
221677	45097	3378	10					1029.87	-25.85
221677	45100	3380	6					1030.38	-26.0704	429	1.24	196	54	3.78	31.5
221677	45022	3382	0					1030.83	-25.8524
221677	45024	3383	9					1031.37	-26.069
221677	45019	3385	9					1031.98	-26.5803
221677	45015	3388	0					1032.66	-25.8551
221677	45017	3389	11					1033.25	-26.1829
221677	45012	3392	7					1034.06	-26.4506
221677	45009	3395	7					1034.97	-25.773
221677	45010	3396	6					1035.25	-25.7236	431	1.21	169	52	4.51	37.5833
221677	45005	3399	0					1036.02	-25.2846
221677	45001	3400	7					1036.5	-25.3446
221677	45003	3402	9					1037.16	-25.3167
221677	44998	3404	8					1037.74	-25.1782
221677	44995	3406	11					1038.43	-25.2703
221677	44996	3408	10					1039.01	-25.4808
216673	34651	3410	4					1039.47	-25.381
216673	34648	3412	9					1040.21	-25.6732	429	0.82	115	88	6.79	56.5833
216673	34649	3415	9					1041.12	-25.3836
216673	34692	3418	0					1041.81	-26.0285
216673	34643	3420	1					1042.44	-25.107
216673	34644	3422	3					1043.1	-25.3088
216673	34689	3423	10					1043.58	-25.465
216673	34642	3425	3					1044.02	-25.6539
216673	34686	3428	2					1044.91	-26.5134
216673	34640	3429	9					1045.39	-25.9968	430	1.23	137	57	4.1	34.1667
216673	34637	3431	8					1045.97	-25.7787
216673	34639	3433	11					1046.66	-25.818
216673	34635	3435	11					1047.27	-26.0652
216673	34631	3437	6					1047.75	-26.0237
216673	34633	3439	3					1048.28	-26.7042
216673	34629	3440	6					1048.66	-26.7663
216673	34682	3443	8					1049.63	-26.0064
216673	34627	3446	1					1050.37	-26.1707	430	1.08	144	56	5.29	44.0833
216673	34623	3447	2					1050.7	-25.8526
216673	34625	3450	0					1051.56	-25.8248
216673	34621	3452	1					1052.19	-25.7185
216673	34618	3453	9					1052.7	-25.8999
216673	34619	3456	2					1053.44	-25.5382
216673	34616	3458	3					1054.07	-25.5375
216673	34614	3461	1					1054.94	-25.6271	431	1.19	175	66	6.12	51
216673	34678	3462	9					1055.45	-25.1336
216673	34676	3464	9					1056.06	-25.6892
216673	34609	3467	5					1056.87	-24.7445
216673	34612	3468	10					1057.3	-25.3608
216673	34675	3470	1					1057.68	-25.4682
216673	34608	3472	0					1058.27	-25.056
216673	34607	3474	3					1058.95	-26.137
216673	34672	3476	4					1059.59	-26.1501
216673	34605	3478	4					1060.2	-26.1428	426	1.81	209	50	4	33.3333
216673	34670	3478	10					1060.35	-24.6142
216673	34601	3482	10					1061.57	-26.0201
216673	34602	3484	8					1062.13	-25.2054
216673	34665	3486	7					1062.71	-26.0442
216673	34662	3488	9					1063.37	-25.7902	429	1.52	171	52	4.57	38.0833
216673	34666	3490	10					1064.01	-26.3096
216673	34598	3492	8					1064.56	-25.6267
216673	34600	3493	10					1064.92	-25.5662
216673	34661	3497	0					1065.89	-26.6164
216673	34658	3499	1					1066.52	-26.4368
216673	34593	3501	4					1067.21	-27.0388
216673	34656	3503	5					1067.84	-25.5361
216673	34591	3505	7					1068.5	-26.9047
216673	34588	3507	6					1069.09	-26.6803
216673	34654	3509	6					1069.7	-26.573
216673	34595	3512	4					1070.56	-26.0135
221675	43961	3512	11					1070.74	-25.847
221675	43964	3515	7					1071.55	-25.8702
221675	43966	3517	5					1072.11	-26.5091
221675	43968	3520	0					1072.9	-26.0085
221675	43954	3521	5					1073.33	-26.2682
221675	43956	3523	5					1073.94	-26.265
221675	43957	3524	8					1074.32	-26.356
221675	43959	3525	9					1074.65	-26.3584
221675	43945	3527	10					1075.28	-26.3025
221675	43947	3529	7					1075.82	-26.1933
221675	43952	3533	11					1077.14	-26.929
221675	43970	3536	6					1077.93	-27.0027
221675	43973	3538	8					1078.59	-27.0212	426	1.2	258	72	8.88	74
221675	43974	3540	0					1078.99	-26.9411
221675	43995	3543	9					1080.13	-26.8928
221675	43996	3545	3					1080.59	-27.445
221675	43997	3546	1					1080.85	-27.1367
221675	43998	3547	2					1081.18	-27.5113
221675	43999	3548	3					1081.51	-27.1705
221675	43986	3550	0					1082.04	-27.7263
221675	43989	3552	4					1082.75	-26.999
221675	43991	3554	7					1083.44	-26.2631
221675	43977	3556	5					1084	-26.2434
221675	43979	3558	9					1084.71	-26.9386
221675	43982	3561	1					1085.42	-26.9715	425	1.63	351	50	6.31	52.5833
221675	43982	3561	1					1085.42		419	1.69	364	43	6.24	52
221675	43984	3563	4					1086.1	-27.0438
221675	44002	3565	2					1086.66	-26.4355
221675	44004	3567	5					1087.35	-26.861
221675	44005	3568	5					1087.65	-27.0566
221675	44007	3569	2					1087.88	-26.8286
221675	44025	3571	8					1088.64	-26.8837	427	1.35	346	51	7.66	63.8333
221675	44026	3574	0					1089.36	-26.9195
221675	44027	3574	8					1089.56	-26.5248
221675	44029	3575	9					1089.89	-26.627
221675	44031	3578	1					1090.6	-26.5538
221675	44017	3580	1					1091.21	-26.3091	430	1.35	301	60	6.26	52.1667
221675	44019	3583	2					1092.15	-25.9189
221675	44021	3584	6					1092.56	-26.2244
221675	44023	3586	3					1093.09	-26.477
221675	44010	3588	10					1093.88	-27.082
221675	44013	3591	1					1094.56	-26.7615
221675	44015	3592	10					1095.1	-26.6608
221675	44016	3594	2					1095.5	-26.3586
221675	44033	3595	0					1095.76	-26.5854
221675	44034	3596	1					1096.09	-26.4584
221675	44036	3597	4					1096.47	-27.0444	426	1.01	295	53	8.18	68.1667
221675	44038	3599	5					1097.1	-27.1667
221675	44040	3601	6					1097.74	-26.5636
221675	44043	3603	10					1098.45	-26.1575
221675	44045	3605	6					1098.96	-25.9805
221675	44048	3607	3					1099.49	-26.7934
221675	44050	3609	9					1100.25	-26.2833
221675	44052	3611	7					1100.81	-27.0395
221675	44054	3613	3					1101.32	-27.345
221675	44056	3615	9					1102.08	-27.0093
221675	44058	3616	10					1102.41	-27.5283
221675	44059	3617	10					1102.72	-27.7967
221675	44061	3620	1					1103.4	-27.7711	430	1.27	321	53	7.58	63.1667
221675	44063	3622	1					1104.01	-27.5874
221675	44066	3624	1					1104.62	-27.4734
221675	44068	3626	7					1105.38	-26.4835	425	0.65	174	103	8.94	74.5
221675	44070	3628	6					1105.97	-27.3615
221675	44072	3629	6					1106.27	-27.3193
221675	44073	3630	5					1106.55	-27.8641
221675	44076	3631	10					1106.98	-28.1222	429	1.46	325	54	8.1	67.5
221675	44077	3633	0					1107.34	-28.0697
221675	44078	3633	11					1107.62	-27.9831
221675	44079	3634	11					1107.92	-27.844
221675	44080	3636	1					1108.28	-27.5153
221675	44082	3637	9					1108.79	-27.6999
221675	44084	3640	0					1109.47	-27.204
221675	44087	3642	4					1110.18	-27.2955
221675	44089	3644	1					1110.72	-27.7741
221675	44091	3645	7					1111.17	-27.1335
221675	44094	3647	3					1111.68	-27.0209
221675	44095	3647	11					1111.88	-27.517
221675	44097	3650	2					1112.57	-27.2885	432	1.35	276	53	6.61	55.0833
221675	44099	3652	4					1113.23	-27.3566
221675	44102	3654	9					1113.97	-27.6558	427	1.14	225	72	7.51	62.5833
221675	44104	3656	6					1114.5	-27.6025	425	1.57	237	66	6.41	53.4167
221675	44106	3658	8					1115.16	-27.8632
221675	44107	3659	9					1115.49	-27.85
221675	44110	3661	7					1116.05	-27.1863
221675	44111	3662	8					1116.38	-27.4646
221675	44113	3663	10					1116.74	-26.7213
221675	44115	3665	10					1117.35	-27.4099
221675	44118	3668	1					1118.03	-27.2046
221675	44120	3670	2					1118.67	-27.3571
221675	44122	3672	4					1119.33	-27.0722
221675	44125	3673	11					1119.81	-26.9623	430	1.45	221	52	5.78	48.1667
221675	44127	3676	2					1120.5	-27.4154
221675	44129	3677	7					1120.93	-27.2305
221675	44131	3679	1					1121.38	-27.6774
221675	44132	3680	0					1121.66	-27.2136
221675	44134	3682	4					1122.38	-27.4702
221675	44136	3684	4					1122.98	-27.6767
221675	44138	3685	6					1123.34	-27.289
221675	44139	3686	4					1123.59	-27.6764
221675	44141	3688	10					1124.36	-27.3715	430	0.82	216	61	7.22	60.1667
221675	44143	3690	4					1124.81	-27.5683
221675	44148	3692	8					1125.52	-27.8152
221675	44146	3694	10					1126.19	-27.7335
221675	44150	3696	9					1126.77	-27.6234
221675	44153	3698	7					1127.33	-27.1697
221675	44155	3701	0					1128.06	-27.9677
221675	44156	3702	4					1128.47	-27.3549
221675	44157	3703	1					1128.7	-27.3816
221675	44158	3704	0					1128.98	-27.4738
221675	44160	3704	10					1129.23	-27.7025
221675	44161	3706	0					1129.59	-27.1663
221675	44163	3707	8					1130.1	-27.4433
221675	44166	3710	1					1130.83	-27.8913
221675	44168	3711	11					1131.39	-27.8505
221675	44169	3713	2					1131.77	-27.8765
221675	44170	3713	10					1131.98	-27.5559
221675	44173	3716	4					1132.74	-27.3812
221675	44175	3718	3					1133.32	-27.7945
221675	44177	3720	5					1133.98	-28.1993
221675	44179	3722	10					1134.72	-27.4406
221675	44182	3724	9					1135.3	-27.813	426	1.76	313	45	4.3	35.8333
221675	44184	3726	6					1135.84	-27.2773
221675	44187	3729	3					1136.68	-27.431
221675	44189	3731	2					1137.26	-27.512
221675	44190	3732	3					1137.59	-27.408
221675	44191	3732	11					1137.79	-27.4666
221675	44192	3733	11					1138.1	-27.8265
221675	44194	3735	1					1138.45	-27.7164
216673	34781	3740	0					1139.95	-26.6752	432	0.42	210	76	9.84	82
216673	34776	3742	2					1140.61	-28.0268
216673	34779	3744	2					1141.22	-27.0835	431	0.46	178	72	9.65	80.4167
216673	34772	3747	7					1142.26	-27.8621	434	0.97	236	78	7.67	63.9167
216673	34774	3749	5					1142.82	-28.1403
216673	34770	3752	2					1143.66	-27.3857	430	0.59	198	73	8.39	69.9167
216673	34766	3753	10					1144.17	-27.3655
216673	34768	3756	4					1144.93	-27.4794	431	0.66	198	62	9.04	75.3333
216673	34764	3758	5					1145.57	-27.3026	434	1.09	179	82	6.25	52.0833
216673	34760	3760	4					1146.15	-28.0489
216673	34762	3764	4					1147.37	-28.0212	428	1.4	269	49	5.47	45.5833
216673	34758	3766	3					1147.95	-28.0631
216673	34754	3768	1					1148.51	-27.8213	434	0.52	175	92	9.32	77.6667
216673	34756	3770	4					1149.2	-28.1205
216673	34752	3772	3					1149.78	-27.6791
216673	34748	3774	8					1150.52	-27.9707	430	0.89	215	69	6.71	55.9167
216673	34750	3776	8					1151.13	-27.8838
216673	34747	3778	11					1151.81	-27.4115	433	0.65	183	78	7.95	66.25
216673	34743	3780	7					1152.32	-29.0393
216673	34745	3783	0					1153.06	-28.043
216673	34741	3785	2					1153.72	-28.1248
216673	34737	3786	10					1154.23	-28.2277
216673	34738	3788	4					1154.68	-28.2598	433	1.26	265	66	5.95	49.5833
216673	34731	3790	4					1155.29	-27.428	433	0.67	191	97	8.68	72.3333
216673	34733	3792	9					1156.03	-27.9566
216673	34729	3795	1					1156.74	-27.6807
216673	34725	3797	6					1157.48	-27.2965
216673	34727	3798	8					1157.83	-27.9303
216673	34723	3801	4					1158.65	-27.7268	433	0.57	128	105	8.5	70.8333
216673	34719	3803	3					1159.23	-28.9226	434	1.47	237	70	6.08	50.6667
216673	34721	3805	6					1159.92	-28.1075
216673	34717	3807	6					1160.53	-28.4309	426	0.95	261	66	8.23	68.5833
216673	34712	3808	11					1160.96	-28.3673
216673	34714	3811	3					1161.67	-28.0594	435	0.78	233	74	8.49	70.75
216673	34710	3813	10					1162.46	-27.6389
216673	34705	3815	7					1162.99	-27.4012
216673	34708	3818	9					1163.95	-27.7629
216673	34704	3831	0					1167.69	-27.1065	431	1.08	189	69	7.34	61.1667
216673	34701	3832	5					1168.12	-27.6166
216673	34697	3834	5					1168.73	-27.302
216673	34699	3836	11					1169.49	-28.3488	424	1.9	302	57	4.97	41.4167
216673	34695	3838	11					1170.1	-27.9211
216673	34377	3841	3					1170.81	-28.4921
216673	34404	3843	6					1171.5	-28.15	433	0.79	234	81	8.88	74
216673	34400	3845	4					1172.06	-28.1677
216673	34396	3847	6					1172.72	-28.1987
216673	34398	3849	8					1173.38	-27.967
216673	34395	3852	9					1174.32	-28.3362
216673	34392	3854	6					1174.85	-28.1626	430	1.42	250	56	4.66	38.8333
216673	34371	3856	11					1175.59	-28.9634	426	1.47	252	60	6.92	57.6667
216673	34390	3858	10					1176.17	-28.6106
216673	34386	3860	8					1176.73	-28.3729
216673	34374	3863	1					1177.47	-27.9932
216673	34372	3864	11					1178.03	-28.1306
216673	34376	3866	8					1178.56	-27.7474
216673	34364	3868	11					1179.25	-27.9813
216673	34367	3871	0					1179.88	-27.561
216673	31138	3873	0					1180.49	-27.8965	427	1.73	256	58	6.02	50.1667
216673	34363	3874	1					1180.82		434	1.64	246	54	5.82	48.5
216673	31141	3875	1					1181.13	-28.2877	428	1.69	256	51	5.97	49.75
216673	31140	3877	3					1181.79	-27.9668
216673	31360	3879	6					1182.47	-28.0399
216673	31143	3881	9					1183.16	-28.6867	425	1.9	308	53	5.95	49.5833
216673	31358	3884	1					1183.87	-28.0388
216673	31357	3887	3					1184.83	-28.0076	434	1.26	125	62	8.04	67
216673	31267	3889	1					1185.39	-28.3188	425	1.6	252	51	5.54	46.1667
216673	31350	3891	6					1186.13	-27.592
216673	31352	3893	4					1186.69	-28.2646
216673	31355	3895	9					1187.42	-28.4041	430	0.82	234	77	9.06	75.5
216673	31348	3898	0					1188.11	-28.3381	433	0.98	204	88	8.37	69.75
216673	31349	3900	0					1188.72	-27.9238
216673	31271	3902	2					1189.38	-29.0619	425	2.08	298	54	4.89	40.75
216673	31346	3905	0					1190.24	-27.9786	429	0.63	233	89	9.27	77.25
216673	31274	3907	2					1190.9	-28.3702
216673	31343	3909	3					1191.54	-29.067	428	1.22	293	66	8.14	67.8333
216673	31340	3911	6					1192.23	-27.9993
216673	31341	3913	4					1192.78	-28.5503
216673	31277	3915	6					1193.44	-28.2711	428	1.99	247	59	6.48	54
216673	31279	3918	2					1194.26	-27.9111
216673	31281	3920	0					1194.82	-27.8686	434	1.53	197	66	6.53	54.4167
216673	31339	3922	0					1195.43	-27.6464	430	0.58	172	83	8.63	71.9167
216673	31284	3924	1					1196.06	-28.9071
216673	31338	3925	3					1196.42	-28.9122
216673	31334	3927	9					1197.18	-28.4696	428	1.77	258	58	6.16	51.3333
216673	31286	3929	10					1197.81	-28.6562	428	1.83	295	52	6.44	53.6667
216673	31332	3931	9					1198.4	-28.4308
216673	31289	3933	1					1198.8	-28.5513
216673	31291	3934	9					1199.31	-28.6264	426	2.23	277	56	3.32	27.6667
216673	31293	3936	11					1199.97	-27.5561
216673	31295	3938	6					1200.45	-28.2098	432	1.63	234	69	6.17	51.4167
216673	31296	3939	5					1200.73	-27.7944
216673	31297	3940	11					1201.19	-28.091	424	2.26	244	60	5.39	44.9167
216673	31299	3942	2					1201.57	-27.2344
216673	31300	3943	7					1202	-27.5516
216673	31301	3944	8					1202.33	-27.8141
216673	31302	3946	0					1202.74	-27.273
216673	31302	3946	0					1202.74	-27.3513
216673	31303	3947	2					1203.1	-28.524
216673	31304	3948	3					1203.43	-27.7674
216673	31305	3948	9					1203.58	-28.6047	431	2.27	265	57	6.98	58.1667
216673	31306	3950	6					1204.11	-27.7299
216673	31307	3951	5					1204.39	-28.8843
216673	31308	3952	5					1204.7	-27.9715
216673	31326	3952	7					1204.75	-27.2229
216673	31328	3954	6					1205.33	-27.417
216673	34528	3956	2					1205.84	-28.7036	426	1.84	273	54	6.34	52.8333
216673	34529	3957	0					1206.09	-27.3801
216673	34530	3958	2					1206.45	-27.1699
216673	34524	3959	7					1206.88	-27.674
216673	34525	3960	4					1207.11	-27.5469	434	1	177	62	6.81	56.75
216673	34521	3963	0					1207.92	-27.7591
216673	34522	3963	9					1208.15	-27.7801
216673	34523	3964	11					1208.51	-28.9109
216673	34519	3965	11					1208.81	-27.5617
216673	34520	3966	8					1209.04	-27.987	429	1.25	174	58	6.39	53.25
216673	34531	3968	3					1209.52	-27.5634
216673	34510	3969	7					1209.93	-28.3148	426	1.32	230	66	4.56	38
216673	34509	3970	3					1210.13	-28.1198
216673	34507	3971	3					1210.44	-28.6162	432	1.83	243	64	4.39	36.5833
216673	34505	3972	6					1210.82	-28.7785
216673	34504	3973	4					1211.07	-28.8484
216673	34506	3973	11					1211.25	-28.3063
216673	34518	3975	8					1211.78	-28.8929	425	1.36	296	57	7.42	61.8333
216673	34503	3976	11					1212.16	-28.857
216673	34502	3977	6					1212.34	-29.0669
216673	34499	3979	0					1212.8	-27.891
216673	34500	3979	10					1213.05	-28.8543
216673	34501	3981	3					1213.49	-28.5055
216673	34497	3981	8					1213.61	-27.6135	433	1.05	165	72	5.51	45.9167
216673	34498	3983	3					1214.09	-28.3538
216673	34516	3984	6					1214.48	-28.7854	427	0.98	259	70	8.7	72.5
216673	34494	3985	2					1214.68	-28.2258
216673	34495	3986	6					1215.09	-28.5813	422	1.72	280	52	4.3	35.8333
216673	34496	3987	9					1215.47	-28.2865
216673	34492	3988	4					1215.64	-28.1836	426	1.96	285	48	4.64	38.6667
216673	34514	3989	10					1216.1	-27.9913
216673	34493	3990	0					1216.15	-28.1349
216673	34491	3992	3					1216.84	-28.2866
216673	34511	3993	1					1217.09	-28.9003	426	2.06	313	57	6.32	52.6667
216673	34513	3994	3					1217.45	-27.2057
216673	34488	3995	9					1217.9	-28.9094	424	2	294	50	3.05	25.4167
216673	34489	3996	3					1218.06	-27.7825
216673	34490	3997	6					1218.44	-28.1648
216673	34485	3998	3					1218.67	-27.3777
216673	34484	3999	5					1219.02	-28.912
216673	34486	4000	6					1219.35	-27.9977
216673	34483	4001	5					1219.63	-28.3087	428	2.02	231	54	2.17	18.0833
216673	34481	4002	7					1219.99	-28.2065
216673	34482	4003	11					1220.39	-28.5717	423	1.8	277	58	4.32	36
216673	34479	4004	9					1220.65	-28.1776
216673	34480	4005	9					1220.95	-28.3441
216673	34515	4007	3					1221.41	-27.5707
216673	34475	4008	2					1221.69	-28.8779
216673	34476	4009	4					1222.04	-28.4609
216673	34477	4010	9					1222.48	-27.8756
216673	34472	4011	8					1222.76	-28.8194	419	2.69	377	46	3.5	29.1667
216673	34473	4012	5					1222.98	-28.2581
216673	34474	4013	11					1223.44	-27.8289
216673	34470	4014	5					1223.59	-28.538	433	1.52	225	69	4.27	35.5833
216673	34465	4015	6					1223.92	-28.496
216673	34471	4016	10					1224.33	-28.7031
216673	34466	4018	3					1224.76	-27.5065
216673	34467	4019	0					1224.99	-28.3016
216673	34533	4019	10					1225.25	-28.643
216673	34464	4021	0					1225.6	-28.1886	425	1.64	248	62	4.38	36.5
216673	34468	4021	11					1225.88	-27.7714
216673	34469	4023	5					1226.34	-28.5345
216673	34461	4024	2					1226.57	-28.1691
216673	34462	4025	4					1226.92	-28.9121	431	2.07	293	53	4.6	38.3333
216673	34463	4026	1					1227.15	-28.4238
216673	34445	4027	11					1227.71	-29.1062	421	2.18	274	63	4.69	39.0833
216673	34446	4028	8					1227.94	-28.2619
216673	34448	4030	0					1228.34	-28.6621	426	1.75	231	56	4.35	36.25
216673	34442	4031	2					1228.7	-28.9338
216673	34443	4031	10					1228.9	-28.0306
216673	34444	4032	11					1229.23	-27.9984
216673	34439	4033	9					1229.49	-28.9697
216673	34440	4034	11					1229.84	-28.2211
216673	34441	4036	1					1230.2	-28.753	428	2.53	266	52	4.15	34.5833
216673	34436	4037	1					1230.5	-28.4342
216673	34437	4038	0					1230.78	-29.0841	425	2.45	269	58	3.36	28
216673	34438	4039	2					1231.14	-27.9943
216673	34433	4040	2					1231.44	-27.7171
216673	34434	4041	6					1231.85	-28.5719	422	1.69	224	51	2.46	20.5
216673	34434	4041	6					1231.85	-28.5719
216673	34435	4042	7					1232.18	-28.5105
216673	34429	4043	6					1232.46	-28.1974
216673	34430	4044	1					1232.64	-28.1193
216673	34432	4045	9					1233.14	-28.5337	430	1.83	222	60	2.95	24.5833
216673	34426	4046	5					1233.35	-28.4299
216673	34427	4047	7					1233.7	-28.0332
216673	34428	4049	0					1234.14	-27.9161
216673	34423	4049	11					1234.41	-28.8474
216673	34424	4051	0					1234.74	-28.2005
216673	34425	4052	3					1235.13	-29.3463	428	1.67	241	60	6.38	53.1667
216673	34421	4053	1					1235.38	-27.715
216673	34422	4053	11					1235.63	-27.7941	429	1.54	203	49	6.36	53
216673	34454	4055	5					1236.09	-27.3594	432	0.7	149	60	8.59	71.5833
216673	34453	4056	7					1236.45	-27.0189
216673	34419	4057	10					1236.83	-28.4115	435	1.35	190	64	6.68	55.6667
216673	34420	4058	8					1237.08	-27.6368
216673	34418	4059	8					1237.39	-27.8642
216673	34451	4060	6					1237.64	-27.7943
216673	34449	4061	4					1237.89	-27.5387	428	0.54	109	72	9.42	78.5
216673	34415	4062	10					1238.35	-27.4881
216673	34416	4063	11					1238.68	-27.4025
216673	34417	4064	11					1238.99	-27.798
216673	34413	4065	6					1239.16	-28.322
216673	34452	4066	2					1239.37	-27.2625
216673	34414	4067	10					1239.88	-27.1861	429	1.17	122	55	3.63	30.25
216673	34411	4068	10					1240.18	-27.1002
216673	34455	4069	9					1240.46	-27.5394	429	0.87	118	83	8.15	67.9167
216673	34412	4070	11					1240.82	-26.6333
216673	34409	4071	8					1241.04	-27.6486
216673	34410	4072	10					1241.4	-27.3048
216673	34457	4074	1					1241.78	-27.9873	431	0.46	128	80	9.65	80.4167
216673	34406	4075	1					1242.09	-27.3345
216673	34407	4076	2					1242.42	-27.9733
216673	34408	4077	6					1242.82	-27.3201
216673	34405	4078	0					1242.97	-28.3498	436	1.44	176	54	6.66	55.5
216673	34458	4079	5					1243.41	-27.5788
216673	34459	4080	7					1243.76	-27.7401	430	0.93	142	51	8.27	68.9167
216673	31153	4084	9					1245.03	-27.2045	429	1.5	207	57	6.71	55.9167
216673	31154	4087	6					1245.87	-26.7135	426	1.52	99	65	3.09	25.75
216673	31155	4089	3					1246.4	-26.9376
216673	31156	4093	7					1247.72	-27.7277	429	1.45	204	64	6.64	55.3333
216673	31157	4096	2					1248.51	-26.3413
216673	31158	4098	3					1249.15	-26.9079	430	2.06	120	59	2.77	23.0833
216673	31159	4099	9					1249.6	-27.4246
216673	31160	4101	10					1250.24	-28.5278	427	2.15	204	50	5.26	43.8333
216673	31161	4102	8					1250.49	-27.9367
216673	31162	4103	6					1250.75	-28.0276	430	2.12	174	55	4.63	38.5833
216673	31163	4103	10					1250.85	-28.0073
216673	31164	4107	10					1252.07	-27.0004
216673	31188	4110	9					1252.96	-28.2477
216673	31189	4113	2					1253.69	-27.3029	431	0.8	112	90	9.19	76.5833
216673	31187	4113	10					1253.9	-26.916
216673	31165	4114	8					1254.15	-26.6339
216673	31166	4115	8					1254.46	-26.6804
216673	31191	4117	0					1254.86	-27.138	436	1.27	98	70	7.36	61.3333
216673	31190	4118	4					1255.27	-26.953	430	0.53	123	45	10.02	83.5
216673	31167	4120	1					1255.8	-28.7319	428	2.75	215	54	5.64	47
216673	31168	4122	9					1256.61	-27.4418
216673	31171	4123	6					1256.84	-28.865	430	1.73	186	61	7.54	62.8333
216673	31170	4125	7					1257.48	-27.5814
216673	31172	4128	2					1258.27	-28.0445
216673	31173	4133	3					1259.81	-26.3408
216673	31174	4135	6					1260.5	-26.8431	425	1.44	108	75	5.72	47.6667
216673	31175	4138	4					1261.36	-26.8216
216673	31176	4140	11					1262.15	-27.8131
216673	31169	4143	11					1263.07	-26.4084
216673	31177	4145	7					1263.57	-26.852	434	1.2	79	102	6.27	52.25
216673	31178	4147	1					1264.03	-26.81
216673	31179	4149	4					1264.72	-26.6933	430	1.37	104	56	4.95	41.25
216673	31180	4151	11					1265.5	-26.588	431	1.13	88	55	2.88	24
216673	31181	4154	4					1266.24	-27.5108	429	2.11	154	60	4.93	41.0833
216673	31182	4155	10					1266.7	-27.5524
216673	31183	4158	1					1267.38	-26.9601
216673	31185	4161	9					1268.5	-27.0683	429	1.7	158	49	5.36	44.6667
216673	31186	4162	8					1268.78	-27.1529
216673	31193	4166	8					1270	-26.6517	434	1.39	108	67	5.51	45.9167
216673	31192	4168	8					1270.61	-26.4083
216673	31196	4169	11					1270.99	-27.3992	429	1.41	98	62	6.35	52.9167
216673	31194	4170	10					1271.27		429	1.47	98	56	3.89	32.4167
216673	31197	4172	4					1271.73	-27.303
216673	31198	4173	2					1271.98	-27.7803
216673	31199	4174	3					1272.31	-26.9244
216673	31200	4175	4					1272.64	-26.8687
216673	31202	4177	5					1273.28	-26.4925	433	1.51	97	56	3.63	30.25
216673	31204	4179	3					1273.84	-27.0621
216673	31206	4180	9					1274.29	-27.2787	429	1.37	106	53	5.75	47.9167
216673	31209	4183	10					1275.23	-26.8293	428	1.65	98	48	4.23	35.25
216673	31224	4185	3					1275.66	-26.278	430	0.59	73	83	8.68	72.3333
216673	31211	4186	9					1276.12	-26.6786	433	1.47	84	84	6.35	52.9167
216673	31212	4188	9					1276.73	-26.2974
216673	31215	4192	6					1277.87	-26.9701	424	1.48	124	51	1.75	14.5833
216673	31218	4193	10					1278.28	-27.2802
216673	31145	4194	2					1278.38	-27.4297
216673	31219	4195	4					1278.74	-26.033	433	1.51	78	69	4.65	38.75
216673	31221	4197	7					1279.42	-26.7162
216673	31146	4198	11					1279.83	-26.617
216673	31147	4200	0					1280.16	-26.6014
216673	31148	4200	11					1280.44	-26.6123	428	1.68	89	42	4	33.3333
216673	31149	4202	6					1280.92	-26.666	434	1.63	85	60	4.56	38
216673	31150	4203	1					1281.1	-26.7875
216673	31151	4204	0					1281.38	-27.4407
216673	31152	4205	5					1281.81	-27.3295
216673	34378	4206	7					1282.17	-27.3467
216673	34380	4210	5					1283.34	-27.2072	436	1.19	100	58	5.96	49.6667
216673	34381	4212	9					1284.05	-26.4211
216673	34385	4214	4					1284.53	-26.5579
229917	52238	4215	0					1284.73	-26.3818	430	1.31	97	56	4.97	41.4167
216673	34535	4228	3					1288.77	-26.6467
229917	52242	4232	0					1289.91	-25.5862	424	0.91	56	76	5.08	42.3333
216673	34577	4232	6					1290.07	-26.3883	426	1.28	67	66	4.75	39.5833
216673	34577	4232	6					1290.07	-26.3883	428	0.11	800	782	0.56	4.66667
216673	34579	4237	6					1291.59	-26.7909	432	1.34	64	69	4.1	34.1667
229917	52244	4243	0					1293.27	-27.3589	428	1.97	219	53	4.93	41.0833
216673	34581	4243	7					1293.44	-26.968
216673	34583	4249	3					1295.17	-25.9471
229917	52249	4249	6					1295.25	-26.6457
216673	34585	4255	11					1297.2	-26.4018
229917	52250	4256	4					1297.33	-25.9775	428	1.4	89	51	4.61	38.4167
216673	34587	4258	2					1297.89	-25.8448	433	1.81	76	51	4.12	34.3333
229917	52250	4258	7					1298.02	-25.6799
239416	63291			4293	10	4289	4	1305.97	-25.2565
239416	63290			4289	4	4284	8	1305.97	-25.8763	431	1.52	65	49	3.19	26.5833
239416	63289			4284	8	4280	1	1305.97	-25.6354
239416	63288			4280	1	4276	5	1305.97	-25.6151
229917	52254	4291	9					1308.13	-25.2328	430	1.06	47	55	4.33	36.0833
229917	52256	4295	7					1309.29	-25.5713	426	1.04	51	54	4.31	35.9167
229917	52258	4297	2					1309.78	-25.8163
229917	52260	4298	8					1310.23	-26.1604	428	1.18	85	58	5.2	43.3333
229917	52262	4303	0					1311.55	-26.9881
229917	52270	4307	0					1312.77	-26.5222
229917	52294	4309	7					1313.56	-25.3678
229917	52297	4312	11					1314.58	-25.7603	429	1.34	109	48	5.13	42.75
229917	52299	4315	3					1315.29	-24.7939	428	0.83	67	61	5.52	46
229917	52303	4322	10					1317.6	-26.1596
229917	52306	4326	7					1318.74	-26.815	432	1.38	251	61	6.58	54.8333
229917	52309	4328	10					1319.43	-26.5462	428	1.16	131	50	6.39	53.25
239416	63292			4327	10	4332	4	1319.81	-25.4557
229917	52263	4331	4					1320.19	-25.4646	430	1.17	84	41	4.44	37
229917	52265	4333	4					1320.8	-25.4917
239416	63293			4332	4	4337	1	1321.22	-25.8578
229917	52203	4335	2					1321.36	-25.9657	428	1.13	141	38	7.83	65.25
229917	52205	4337	2					1321.97	-25.8605
229917	52207	4339	11					1322.81	-26.4373
239416	63294			4341	10	4346	8	1324.13	-26.4895	426	0.41	71	100	9.19	76.5833
239416	63295			4346	8	4351	1	1325.54	-25.7128
229917	52209	4352	11					1326.77	-25.5945	430	0.66	74	73	6.81	56.75
239416	63296			4351	1	4356	0	1326.96	-25.074
239416	63297			4356	0	4360	10	1328.45	-25.3329	426	0.94	50	51	4.96	41.3333
229917	52211	4359	8					1328.83	-25.7447	427	0.84	63	60	5.56	46.3333
239416	63280			4360	10	4365	7	1329.91	-24.84	427	0.95	32	47	3.34	27.8333
229917	52213	4363	8					1330.05	-25.7233
239416	63281			4370	5	4375	1	1332.81	-25.0478	428	1.24	41	49	3.09	25.75
239416	63286			4370	5	4375	1	1332.81	-25.0478
239416	63282			4375	1	4379	8	1334.22	-25.4407
239416	63283			4379	8	4384	4	1335.63	-25.5533	424	0.79	66	105	6.3	52.5
229917	52216	4382	9					1335.86	-25.9279	431	0.5	78	56	8.92	74.3333
239416	63284			4384	4	4388	10	1337.03	-25.251
229917	52218	4389	5					1337.89	-25.3689
239416	63285			4388	10	4393	8	1338.45	-24.9743	431	0.83	82	64	6.16	51.3333
229917	52222	4399	7					1340.99	-24.7017	424	0.69	35	74	6.32	52.6667
239416	63253			4398	4	4403	1	1341.34	-24.6321
239416	63254			4403	1	4407	8	1342.76	-24.327	424	0.82	39	54	4.24	35.3333
239416	63255			4407	8	4412	3	1344.16	-24.8699	424	0.37	38	35	8.74	72.8333
229917	52281	4412	3					1344.85	-24.5452
229917	52283	4418	5					1346.73	-24.2848	429	0.72	31	57	3.98	33.1667
229917	52285	4429	6					1350.11	-24.4204
229917	52287	4431	1					1350.59	-24.0417	423	0.58	22	74	2.13	17.75
229917	52289	4433	0					1351.18	-24.2888	423	0.62	24	106	3.08	25.6667
229917	52201	4437	4					1352.5	-24.5621
229917	52200	4442	3					1354	-24.4104
229917	52200	4442	3					1354	-24.3086	427	0.67	45	79	6.69	55.75
229917	52198	4444	1					1354.56	-24.5945	431	0.97	42	48	1.83	15.25
229917	52195	4445	7					1355.01	-24.4782
229917	52193	4447	10					1355.7	-24.3151
229917	52190	4449	7					1356.23	-24.5634	429	0.69	35	48	2.08	17.3333
239416	63240			4449	11	4454	4	1357.01	-24.2891
239416	63241			4454	4	4462	10	1358.98	-24.4363	428	1.21	32	37	1.11	9.25
229917	52191	4467	10					1361.8	-24.1075	426	0.95	28	54	1.66	13.8333
229917	52271	4469	8					1362.35		427	0.93	27	37	0.95	7.91667
229917	52272	4471	4					1362.86	-24.5929	424	0.83	34	55	1.91	15.9167
229917	52185	4473	0					1363.37	-23.9704
239416	63206			4473	2	4477	8	1364.11	-24.4342
229917	52292	4475	8					1364.18		427	0.83	29	48	2.05	17.0833
229917	52188	4476	10					1364.54	-24.2127	427	0.78	36	59	2.27	18.9167
229917	52182	4478	3					1364.97	-24.5509	425	0.87	30	51	2.44	20.3333
239416	63203			4477	8	4482	10	1365.58	-24.231
239416	63205			4482	10	4487	2	1367.03	-24.6565	426	1.03	33	68	1.65	13.75
239416	63204			4487	2	4491	9	1368.39	-25.0511	428	0.99	39	78	2.52	21
229917	52184	4491	11					1369.14	-24.2677	428	0.43	33	88	4.37	36.4167
239416	63242			4496	6	4501	0	1371.22	-24.2158
239416	63243			4501	0	4506	0	1372.67	-24.4351	427	1.14	26	40	0.99	8.25
239416	63244			4506	0	4510	11	1374.18	-25.1527	428	1.23	41	41	1.22	10.1667
239416	63245			4510	11	4515	6	1375.63	-25.2632
229917	52180	4514	9					1376.1	-24.9326	431	1.31	56	36	1.72	14.3333
229917	52181	4515	10					1376.43	-25.2986
239416	63207			4515	6	4521	10	1377.29	-25.2557	428	0.98	41	48	0.92	7.66667
239416	63246			4532	10	4537	10	1382.37	-24.7956	429	0.76	38	80	1.89	15.75
239416	63247			4537	10	4542	8	1383.87	-25.3279	428	0.94	39	48	0.55	4.58333
239416	63248			4542	8	4547	8	1385.37	-25.0405
239416	63249			4547	8	4552	7	1386.88	-25.1591	427	0.85	36	51	0.66	5.5
239416	63250			4552	7	4557	6	1388.38	-25.065	432	1.62	55	38	1.44	12
239416	63251			4567	3	4562	6	1391.37	-25.4749	429	1.06	48	67	2.37	19.75
229917	52328	4566	6					1391.87	-25.2812
229917	52329	4568	10					1392.58	-25.4686	430	1.14	48	59	4.54	37.8333
239416	63252			4567	4	4572	2	1392.86	-25.3851
229917	52324	4570	0			4570	0	1392.94	-26.9471	432	1.13	83	63	3.55	29.5833
239416	63257			4572	2	4577	2	1394.36	-25.3601	427	0.86	42	66	4.2	35
239416	63258			4577	2	4582	0	1395.86	-25.0379
239416	63259			4582	0	4587	0	1397.36	-25.6498	427	0.97	45	56	3.54	29.5
239416	63260			4593	0	4596	10	1400.53	-25.2108	425	1.3	40	65	6.1	50.8333
239416	63261			4596	10	4601	10	1401.88	-25.1919
239416	63262			4601	10	4606	8	1403.38	-25.0345
239416	63263			4606	8	4611	4	1404.82	-25.782	431	1.01	59	60	4.11	34.25
239416	63264			4611	4	4616	7	1406.33	-25.1884	429	0.8	35	65	4.44	37
239416	63265			4625	9	4630	8	1410.68	-25.0771	431	0.9	46	58	5.31	44.25
239416	63266			4630	8	4635	4	1412.14	-24.7708
229917	52325	4634	1					1412.47	-24.2163	425	0.7	29	54	5.36	44.6667
239416	63268			4635	4	4640	0	1413.56	-24.8134
239416	63269			4640	0	4644	8	1414.98	-24.6856
239416	63270			4644	8	4649	5	1416.42	-24.5763	427	0.69	33	83	4.79	39.9167
239416	63271			4654	3	4658	10	1419.31	-24.5535	426	1.24	33	44	2.5	20.8333
239416	63272			4658	10	4663	8	1420.75	-24.7443
239416	63273			4663	8	4668	7	1422.23	-24.5242
239416	63274			4668	7	4673	2	1423.68	-24.5316	428	0.94	30	54	3.86	32.1667
239416	63278			4673	2	4678	0	1425.12	-24.4303	428	1.16	35	34	3.4	28.3333
239416	63275			4682	9	4687	4	1428	-24.6441	424	0.87	29	37	4.29	35.75
239416	63276			4687	4	4691	9	1429.37	-24.6561
230245	54466			4691	9	4696	6	1430.77	-24.8455
230245	54466			4691	9	4696	6	1430.77	-25.0655
230245	54465			4696	5	4701	11	1432.31	-24.8331	429	1.08	40	54	2.68	22.3333
230245	54464			4701	11	4705	10	1433.74	-24.5352
230245	54463			4705	10	4710	5	1435.04	-24.5648	425	0.5	30	66	4.8	40
230245	54462			4710	5	4715	4	1436.48	-24.8596	429	1.33	41	43	3.46	28.8333
230245	54514			4715	4	4719	11	1437.93	-25.0403
230245	54461			4719	11	4724	7	1439.34	-24.711	427	0.94	32	51	3.18	26.5
230245	54460			4724	7	4729	4	1440.78	-24.4841
229917	52321	4728	10					1441.35	-24.4594
230245	54459			4729	4	4734	0	1442.21	-24.6625	427	0.98	44	46	2.64	22
230245	54467			4734	0	4738	8	1443.63	-24.5194
229917	52323	4736	11					1443.81	-24.5476	425	0.71	34	69	2.82	23.5
230245	54458			4738	8	4743	2	1445.03	-24.3373
230245	54458			4738	8	4743	2	1445.03	-24.7338	429	0.95	44	47	2.4	20
230245	54515			4743	2	4747	8	1446.4	-24.3401	430	1.22	43	37	2.17	18.0833
229917	52318	4749	8			4749	8	1447.7	-24.5886	431	1.16	57	41	2.82	23.5
230245	54457			4747	8	4752	3	1447.79	-24.2151
229917	52315	4751	10			4751	10	1448.36	-24.2047
230245	54456			4752	3	4757	0	1449.21	-23.9798
230245	54456			4752	3	4757	0	1449.21	-24.609
230245	54455			4757	1	4761	8	1450.66	-24.0433	429	1.07	33	33	1	8.33333
230245	54479			4761	8	4766	8	1452.12	-24.6292	430	1.35	59	39	1.28	10.6667
229917	52311	4765	4			4765	4	1452.47	-24.0446
230245	54478			4766	8	4771	4	1453.59	-23.829
229917	52314	4774	5			4774	5	1455.24	-24.067
230245	54477			4776	3	4781	0	1456.52	-24.9501
230245	54477			4776	3	4781	0	1456.52	-25.1394	433	2.21	82	27	1.04	8.66667
239416	63299			4776	3	4776	3	1456.52	-24.8577
230245	54476			4781	0	4785	8	1457.96	-24.4187
230245	54475			4785	8	4790	5	1459.4	-24.9285	430	1.12	71	64	1.55	12.9167
230245	54474			4790	5	4795	0	1460.82	-25.2074
230245	54473			4795	0	4799	8	1462.23	-25.1914
230245	54473			4795	0	4799	8	1462.23	-25.3175
230245	54513			4799	8	4803	0	1463.45	-24.4849	432	1.93	192	41	1.6	13.3333
230245	54472			4803	0	4807	1	1464.58	-24.7551
230245	54471			4807	1	4811	6	1465.87	-24.7315
230245	54470			4811	6	4816	3	1467.27	-24.5045	430	1.08	81	46	5.1	42.5
230245	54469			4816	3	4820	10	1468.69	-24.3967
230245	54468			4820	10	4825	8	1470.13	-24.5577	432	1	86	60	5.69	47.4167
230245	54700			4825	8	4829	4	1471.42	-25.3312
230245	54490			4829	4	4833	10	1472.67	-24.5836
230245	54490			4829	4	4833	10	1472.67	-24.9489	427	1.04	58	55	3.87	32.25
230245	54489			4833	10	4838	6	1474.06	-24.6724
230245	54488			4838	6	4843	3	1475.5	-25.0675	430	0.8	82	58	6.48	54
230245	54487			4843	3	4847	10	1476.92	-24.5228	427	0.9	54	56	5.05	42.0833
230245	54486			4847	10	4852	3	1478.29	-24.4506
230245	54511			4852	3	4856	8	1479.64	-24.1867
230245	54485			4856	8	4861	1	1480.99	-24.3445	428	0.97	40	39	2.2	18.3333
230245	54485			4856	8	4861	1	1480.99		429	0.99	44	42	2.21	18.4167
230245	54484			4861	1	4865	8	1482.36	-24.415
230245	54483			4865	8	4870	0	1483.72	-24.3786
230245	54482			4870	0	4874	8	1485.09	-24.8099
230245	54481			4874	8	4879	0	1486.46	-24.63
230245	54512			4879	0	4883	8	1487.83	-24.5305
230245	54480			4883	8	4888	8	1489.3	-25.4649
230245	54501			4888	8	4893	4	1490.78	-25.2244	428	1.36	78	47	2.28	19
230245	54500			4893	4	4898	1	1492.21	-24.3511	428	1.17	56	37	1.6	13.3333
230245	54499			4898	1	4902	8	1493.63	-23.9867
230245	54498			4902	8	4907	6	1495.07	-24.0439	429	1.07	41	45	1.7	14.1667
230245	54509			4907	6	4913	1	1496.66	-24.0417
230245	54497			4913	1	4918	0	1498.26	-23.9129
230245	54496			4918	0	4922	10	1499.74	-23.3707	424	0.92	26	43	1.39	11.5833
230245	54495			4922	10	4927	4	1501.17	-23.5992
230245	54494			4927	4	4932	4	1502.61	-23.7426	424	0.95	34	43	1.34	11.1667
230245	54493			4932	4	4937	0	1504.09	-23.5638
230245	54510			4937	0	4941	10	1505.53	-23.9561	429	0.65	40	109	1.84	15.3333
230245	54492			4941	10	4946	5	1506.97	-23.6188	429	0.74	32	57	2.18	18.1667
230245	54491			4946	5	4951	0	1508.37	-23.7482
230245	54405			4951	0	4955	10	1509.8	-24.2462
230245	54404			4955	10	4960	7	1511.26	-24.2752	426	0.89	40	58	3.44	28.6667
230245	54402			4960	7	4965	1	1512.67	-24.6412	426	0.79	48	43	2.87	23.9167
230245	54403			4965	1	4969	10	1514.08	-24.3373	429	0.75	40	59	3.92	32.6667
230245	54401			4969	10	4974	4	1515.49	-24.285
230245	54400			4974	4	4978	11	1516.88	-24.3405
230245	54399			4978	11	4983	6	1518.27	-25.1907	431	0.89	82	53	3.52	29.3333
230245	54518			4983	6	4988	1	1519.67	-24.4058	426	0.75	56	55	3.7	30.8333
230245	54516			4988	1	4992	10	1521.09	-24.2069
230245	54517			4992	10	4997	4	1522.5	-24.6493
230245	54505			4997	4	5002	2	1523.92	-25.1583
230245	54507			5002	2	5006	10	1525.37	-24.7954	428	0.59	37	51	5.86	48.8333
230245	54506			5006	10	5011	4	1526.77	-24.7005
230245	54504			5011	4	5016	0	1528.17	-24.5631
230245	54503			5016	0	5020	7	1529.58	-24.7368	425	0.53	51	53	5.35	44.5833
230245	54508			5020	7	5025	4	1531	-24.7091	425	0.59	39	64	4.72	39.3333
230245	54502			5025	4	5029	11	1532.42	-24.2063
230245	54419			5029	11	5034	7	1533.83	-25.0101
230245	54418			5034	7	5039	3	1535.25	-24.7033
230245	54417			5039	3	5044	1	1536.7	-24.4945	429	1.04	38	41	3.71	30.9167
230245	54416			5044	1	5048	9	1538.15	-24.2896	428	0.82	37	33	2.9	24.1667
230245	54415			5048	9	5053	3	1539.54	-25.0079
230245	54414			5053	3	5057	10	1540.93	-24.1677	426	0.73	51	55	3.69	30.75
230245	54413			5057	10	5062	6	1542.34	-24.6926
230245	54412			5062	6	5067	3	1543.77	-24.5762
230245	54411			5067	3	5072	3	1545.26	-24.9127	429	1.02	29	38	1.42	11.8333
230245	54409			5072	3	5077	0	1546.75	-25.0786	427	0.8	28	49	2.28	19
230245	54410			5077	0	5081	7	1548.17	-24.8934
230245	54408			5081	7	5086	4	1549.59	-25.1745
230245	54407			5086	4	5091	0	1551.03	-24.4392	426	1.01	35	38	1.52	12.6667
230245	54406			5091	0	5095	7	1552.44	-24.4523
230245	54435			5095	7	5100	6	1553.88	-24.6771	427	0.71	38	52	3.27	27.25
230245	54433			5100	6	5105	0	1555.32	-25.0524	431	1.22	62	39	1.81	15.0833
230245	54434			5105	0	5109	9	1556.73	-24.0906
230245	54432			5109	9	5114	4	1558.15	-24.3743	427	0.84	40	27	2.05	17.0833
230245	54431			5114	4	5119	2	1559.59	-24.4313
230245	54430			5119	2	5123	8	1561.01	-24.4901	425	0.71	44	59	3.32	27.6667
230245	54429			5123	8	5128	1	1562.37	-24.8845	426	0.85	39	53	2.3	19.1667
230245	54427			5128	1	5132	10	1563.76	-25.5521	429	0.83	55	57	5.19	43.25
230245	54428			5132	10	5137	2	1565.15	-25.63	427	0.96	40	52	2.64	22
230245	54425			5137	2	5141	6	1566.47	-25.3525
230245	54426			5141	6	5145	7	1567.75	-25.0433	428	0.76	41	55	4.34	36.1667
230245	54424			5145	7	5149	4	1568.95	-25.9298
230245	54423			5149	4	5153	6	1570.15	-25.613	426	1.02	51	49	2.29	19.0833
230245	54422			5153	6	5157	9	1571.43	-25.5295	427	0.99	43	41	1.85	15.4167
230245	54421			5157	9	5162	2	1572.76	-25.3348	427	0.99	41	56	1.7	14.1667
230245	54420			5162	2	5166	6	1574.09	-25.7325	428	1.32	58	39	1.4	11.6667
230245	54448			5166	6	5171	0	1575.43	-26.1511	431	1.19	72	57	2.33	19.4167
230245	54447			5171	0	5175	4	1576.78	-25.6988	427	1.1	52	55	1.97	16.4167
230245	54446			5175	4	5179	6	1578.08	-25.9071	431	0.61	52	67	6.97	58.0833
230245	54444			5179	6	5184	6	1579.47	-26.4261
230245	54445			5184	6	5189	6	1581	-26.4432
230245	54443			5189	5	5194	2	1582.46	-25.9741	427	0.93	52	60	4.41	36.75
230245	54442			5194	2	5198	6	1583.84	-25.8473
230245	54441			5198	6	5203	3	1585.23	-25.6618	428	0.74	42	64	4.98	41.5
230245	54440			5203	3	5207	11	1586.66	-25.5544	428	1.07	38	43	4.02	33.5
230245	54438			5207	11	5212	7	1588.08	-25.6941
230245	54439			5212	7	5217	3	1589.51	-25.0294
230245	54437			5217	3	5220	0	1590.64	-25.4035
230245	54701			5220	0	5226	8	1592.07	-25.4412	429	0.7	50	47	6.25	52.0833
230245	54436			5222	0	5226	8	1592.38	-24.8803
230245	54583			5226	8	5231	7	1593.84	-25.3909
230245	54582			5231	7	5236	4	1595.31	-25.3548	430	1.21	49	41	2.55	21.25
230245	54580			5236	4	5241	0	1596.75	-25.3009
230245	54581			5241	0	5245	7	1598.16	-25.6852	423	0.67	36	54	3.97	33.0833
230245	54579			5245	7	5250	3	1599.57	-24.9462
230245	54578			5250	3	5254	10	1600.97	-25.3804
230245	54577			5254	10	5259	8	1602.41	-25.0743
230245	54576			5259	8	5264	4	1603.86	-25.2745
230245	54454			5264	4	5269	0	1605.28	-24.8277	428	0.85	28	64	3.04	25.3333
230245	54575			5269	0	5274	0	1606.75	-24.7674
230245	54453			5274	0	5278	8	1608.23	-24.5896
230245	54452			5278	8	5283	8	1609.7	-25.0612	426	0.8	36	80	2.81	23.4167
230245	54451			5283	8	5288	4	1611.17	-25.0819
230245	54450			5288	4	5293	0	1612.6	-24.865
230245	54449			5293	0	5297	10	1614.04	-25.3593
230245	54671			5297	10	5302	9	1615.53	-25.3523	428	0.57	39	81	5.1	42.5
230245	54598			5302	9	5307	4	1616.98	-25.1406	428	0.87	51	51	3.71	30.9167
230245	54597			5307	4	5312	4	1618.44	-26.5633
230245	54596			5312	4	5317	2	1619.94	-25.909	427	0.75	53	72	3.68	30.6667
230245	54595			5317	2	5322	5	1621.47	-25.6839
230245	54593			5322	5	5327	3	1623.01	-26.5259
230245	54594			5327	3	5332	3	1624.51	-25.7663	431	0.93	68	69	5.77	48.0833
230245	54592			5332	3	5337	1	1626.01	-25.4605	431	1.01	60	57	4.47	37.25
230245	54591			5337	1	5342	0	1627.49	-25.3199	430	0.78	58	55	5.34	44.5
230245	54590			5342	0	5346	8	1628.95	-26.078
230245	54589			5346	8	5351	6	1630.4	-25.2469	427	0.95	44	46	4.2	35
230245	54587			5351	6	5356	4	1631.87	-25.3665
230245	54588			5356	4	5361	0	1633.32	-25.4197
230245	54586			5361	0	5365	10	1634.77	-25.5413	431	0.94	55	44	4.9	40.8333
230245	54585			5365	10	5369	10	1636.12	-26.5228
230245	54584			5369	10	5374	6	1637.44	-26.0414
230245	54688			5374	6	5379	4	1638.88	-26.2339
230245	54687			5379	4	5384	2	1640.36	-26.4033
230245	54686			5384	2	5389	1	1641.84	-25.9638
230245	54684			5389	1	5394	0	1643.34	-25.733
230245	54685			5394	0	5398	9	1644.82	-27.8229	431	2.16	294	31	4.66	38.8333
230245	54683			5398	9	5403	3	1646.22	-26.0245	427	0.38	53	58	7.58	63.1667
230245	54682			5403	3	5408	0	1647.63	-27.0636	431	1	229	49	7.34	61.1667
230245	54680			5408	0	5412	9	1649.08	-27.6402	429	1.71	323	34	7.66	63.8333
230245	54681			5412	9	5417	4	1650.5	-26.3778	426	0.74	65	55	4.03	33.5833
230245	54679			5417	4	5422	1	1651.93	-26.0697	424	0.57	58	58	5.63	46.9167
230245	54678			5422	1	5426	8	1653.35	-26.4122
230245	54677			5426	8	5431	8	1654.81	-26.3311	435	0.89	110	44	6.28	52.3333
230245	54676			5431	8	5436	4	1656.28	-25.9202	429	0.85	65	42	4.38	36.5
230245	54674			5436	4	5441	0	1657.71	-26.013
230245	54675			5441	0	5445	4	1659.08	-26.5751
230245	54673			5445	4	5449	9	1660.41	-26.2904
230245	54672			5449	9	5454	7	1661.82	-25.8026	426	0.13	31	62	9.66	80.5
230245	54777			5454	7	5459	3	1663.27	-25.7645
230245	54778			5459	3	5464	1	1664.72	-25.7336	430	0.9	63	57	4.19	34.9167
230245	54779			5464	1	5469	0	1666.2	-25.618
230245	54698			5469	0	5473	6	1667.64	-25.6868
230245	54780			5473	6	5476	2	1668.73	-25.7682	429	0.88	76	62	4.62	38.5
230245	54697			5484	7	5489	4	1672.42	-25.4543
230245	54781			5489	4	5494	1	1673.87	-25.9256
230245	54782			5494	2	5499	0	1675.36	-26.2369	430	0.32	50	66	8.59	71.5833
230245	54689			5499	0	5509	0	1677.62	-25.8459
230245	54696			5508	9	5513	10	1679.84	-26.5317	428	0.66	80	77	6.15	51.25
230245	54690			5513	10	5518	3	1681.29	-26.6725
230245	54691			5518	3	5523	0	1682.69	-26.1645
230245	54692			5523	0	5527	6	1684.1	-26.3562	431	0.72	76	88	5.81	48.4167
230245	54693			5527	6	5531	10	1685.44	-26.4117
230245	54699			5531	10	5536	4	1686.79	-27.2455
230245	54695			5536	4	5540	11	1688.17	-26.5428
230245	54694			5540	11	5545	4	1689.54	-27.0762
230245	54774			5545	4	5550	0	1690.93	-26.3903
230245	54773			5550	0	5555	0	1692.4	-26.1556
230245	54772			5555	0	5560	0	1693.93	-25.6638	426	0.98	52	51	2.58	21.5
230245	54771			5560	0	5565	1	1695.46	-25.5288	427	0.65	26	66	3.82	31.8333
230245	54775			5565	1	5569	9	1696.95	-25.8432
230245	54770			5569	9	5574	7	1698.4	-26.2797	427	0.89	74	75	3.98	33.1667
230245	54769			5574	7	5579	2	1699.83	-25.864	429	1.04	51	45	2.83	23.5833
230245	54768			5579	2	5584	2	1701.29	-26.3305
230245	54767			5584	2	5589	0	1702.79	-25.8812
230245	54766			5589	0	5593	11	1704.28	-26.5259
230245	54776			5593	11	5598	9	1705.76	-26.4552	431	0.79	63	66	5.28	44
230245	54765			5598	9	5603	6	1707.22	-25.9085
230245	54764			5603	6	5608	0	1708.63	-26.1131	427	0.68	59	75	4.96	41.3333
230245	54763			5608	0	5612	10	1710.06	-26.7735
230245	54762			5612	10	5617	6	1711.5	-26.2939
230245	54757			5617	6	5622	5	1712.96	-26.1334	425	0.68	54	90	4.92	41
230245	54759			5622	5	5626	10	1714.39	-26.3271
230245	54760			5626	10	5631	8	1715.8	-26.4017	430	0.98	64	63	3.83	31.9167
230245	54758			5631	8	5636	4	1717.24	-27.1477
230245	54756			5636	4	5641	0	1718.67	-26.7995	435	2.16	194	38	3.06	25.5
230245	54755			5641	0	5645	6	1720.06	-28.1059	434	1.65	221	48	4.19	34.9167
230245	54754			5645	6	5650	4	1721.49	-26.397	429	0.64	58	86	5.66	47.1667
230245	54761			5650	4	5655	2	1722.96	-25.9155
230245	54752			5655	2	5658	8	1724.23	-25.7948
230245	54753			5658	8	5662	0	1725.27	-25.6669	429	0.68	54	75	6.48	54
230245	54751			5662	4	5667	0	1726.59	-25.6964
230245	54750			5667	0	5671	8	1728.01	-25.8104
230245	54749			5671	8	5676	6	1729.46	-25.6761
230245	54748			5676	6	5681	4	1730.93	-25.8105
230245	54747			5691	4	5695	0	1735.28	-26.2653	428	0.72	50	64	3.97	33.0833
230245	54746			5706	0	5710	10	1739.93	-26.7079
230245	54745			5710	10	5715	6	1741.37	-26.8916
230245	54744			5715	6	5720	4	1742.82	-26.5239
230245	54742			5720	4	5725	0	1744.27	-26.9796
230245	54743			5725	0	5729	11	1745.73	-28.4212
230245	54741			5729	11	5734	8	1747.2	-26.8541	431	0.75	71	61	5.28	44
230245	54740			5734	8	5739	7	1748.68	-26.2728	431	0.66	64	64	4.72	39.3333
230245	54739			5739	7	5744	2	1750.12	-26.5853
230245	54738			5744	2	5749	0	1751.56	-27.8117
230245	54737			5749	0	5753	10	1753.03	-26.5031	431	0.52	96	94	7.8	65
230245	54736			5753	10	5759	4	1754.61	-26.3456	431	0.76	70	74	6.16	51.3333
230245	54735			5769	0	5773	0	1759	-26.7048
230245	54734			5773	0	5777	10	1760.35	-27.686	434	1.24	327	40	7.81	65.0833
230245	54733			5777	10	5782	6	1761.79	-26.756	426	0.84	104	57	4	33.3333
230245	54732			5782	6	5787	0	1763.19	-26.7754
230245	54731			5787	0	5791	8	1764.59	-26.6497
230245	54730			5791	8	5796	2	1765.99	-26.7314	432	0.44	86	57	8.57	71.4167
230245	54729			5796	2	5800	0	1767.26	-26.8118
230245	54728			5800	0	5804	8	1768.55	-26.9367	429	0.21	67	67	9.45	78.75
230245	54727			5804	8	5809	4	1769.97	-27.0256
230245	54614			5809	4	5814	4	1771.45	-26.7724
230245	54702			5814	4	5818	4	1772.82	-27.2688
230245	54612			5818	4	5823	3	1774.18	-27.3376
230245	54610			5823	3	5827	11	1775.64	-27.506
230245	54609			5827	11	5832	4	1777.02	-27.6522
230245	54606			5832	4	5836	11	1778.39	-27.2	432	0.15	100	67	9.63	80.25
230245	54608			5836	11	5841	8	1779.82	-27.5546
230245	54605			5841	8	5846	5	1781.26	-27.4525
230245	54607			5846	5	5851	3	1782.72	-27.5755
230245	54604			5851	3	5855	11	1784.17	-28.283
230245	54603			5855	11	5860	4	1785.56	-27.6455	426	0.2	65	115	9.51	79.25
230245	54602			5860	4	5865	2	1786.97	-27.2121	421	0.14	50	100	9.32	77.6667
230245	54600			5865	2	5869	11	1788.43	-26.929
230245	54599			5869	11	5874	8	1789.87	-27.1267
230245	54601			5874	8	5879	4	1791.31	-27.1297
230245	54670			5879	4	5884	2	1792.76	-27.2079	429	0.38	55	66	7.4	61.6667
230245	54669			5884	2	5888	10	1794.21	-27.4449	428	0.73	64	53	4.1	34.1667
230245	54668			5893	3	5898	0	1796.99	-27.4455
230245	54666			5898	0	5902	8	1798.42	-27.0115	424	0.55	47	55	5.52	46
230245	54667			5902	8	5907	0	1799.79	-27.312	426	0.77	56	40	3.9	32.5
230245	54665			5907	0	5911	3	1801.1	-27.9876
230245	54664			5911	3	5916	0	1802.47	-28.1221	431	0.71	117	38	6.81	56.75
230245	54663			5916	0	5920	8	1803.91	-27.9205	432	0.75	100	44	3.47	28.9167
230245	54660			5920	8	5925	0	1805.28	-27.9828	428	0.7	81	43	4.4	36.6667
230245	54661			5925	0	5929	6	1806.63	-28.1864
230245	54662			5929	6	5934	2	1808.02	-28.514
230245	54658			5934	2	5938	10	1809.45	-27.5954	418	0.12	75	125	9.34	77.8333
230245	54659			5938	10	5943	4	1810.84	-27.6375
230245	54657			5943	4	5948	2	1812.26	-27.3126	422	0.37	57	59	5.75	47.9167
230245	54656			5948	2	5953	2	1813.76	-27.2662
230245	54655			5953	2	5957	10	1815.24	-27.1554	426	0.2	40	50	8.58	71.5
230245	54703			5957	10	5962	4	1816.63	-27.6233
230245	54654			5962	4	5967	0	1818.03	-26.9665	423	0.45	27	53	3.99	33.25
230245	54653			5967	0	5971	10	1819.48	-27.0318	429	0.98	51	36	3.06	25.5
230245	54652			5971	10	5976	8	1820.95	-27.1493	427	0.18	33	28	10.42	86.8333
230245	54651			5976	8	5981	6	1822.42	-27.1241
230245	54650			5981	6	5986	3	1823.89	-26.7182	422	0.2	60	110	7.36	61.3333
230245	54704			5986	3	5990	11	1825.32	-26.9961	422	0.12	33	75	8.11	67.5833
230245	54649			5990	11	5995	0	1826.65	-26.7174	420	0.12	25	42	10.11	84.25
230245	54648			5995	0	5999	8	1827.99	-26.7612
230245	54647			5999	8	6004	4	1829.41	-26.5983
230245	54646			6004	4	6009	3	1830.87	-28.3655
230245	54645			6009	3	6013	10	1832.32	-27.3418
230245	54629			6018	6	6026	0	1835.58	-26.9261	424	0.45	18	47	5.58	46.5
230245	54630			6026	0	6030	8	1837.44	-26.8194
230245	54631			6030	8	6035	4	1838.86	-26.4888	428	0.34	26	65	6.92	57.6667
230245	54632			6035	4	6040	0	1840.28	-26.6065
230245	54705			6040	0	6045	0	1841.75	-26.8915	424	0.15	27	120	8.92	74.3333
230245	54633			6049	8	6054	4	1844.65	-26.7269	424	0.23	22	83	8.48	70.6667
230245	54634			6054	4	6059	0	1846.07	-26.7713	422	0.58	24	59	2.35	19.5833
230245	54635			6059	0	6063	4	1847.44	-26.6664	422	0.42	29	110	2.96	24.6667
230245	54636			6063	4	6068	0	1848.82	-26.5637	424	0.37	14	81	4.35	36.25
230245	54637			6068	0	6071	0	1849.98	-26.5361
230245	54638			6081	8	6086	7	1854.44	-26.7202	427	0.15	7	93	10.2	85
230245	54639			6086	7	6091	5	1855.93	-26.6352	425	0.2	20	75	8.82	73.5
230245	54641			6091	5	6096	0	1857.36	-26.5756
230245	54642			6096	0	6100	8	1858.77	-26.7003	425	0.5	28	76	3.58	29.8333
230245	54643			6100	8	6105	1	1860.16	-26.9054
230245	54644			6109	9	6111	3	1862.48	-26.917	428	0.62	27	60	2.59	21.5833
230245	54615			6130	0	6137	10	1869.62	-26.8002	425	0.51	29	65	2.15	17.9167
230245	54616			6137	10	6142	9	1871.56	-26.6419
230245	54617			6142	9	6147	7	1873.05	-26.7556	424	0.56	25	68	2.11	17.5833
230245	54618			6147	7	6152	7	1874.55	-27.1297	426	0.62	29	56	1.71	14.25
230245	54619			6157	4	6162	8	1877.57	-26.7181	426	0.54	28	57	2.44	20.3333
230245	54620			6162	8	6167	1	1879.05	-27.0447	424	0.31	35	113	6.16	51.3333
230245	54621			6167	1	6172	2	1880.5	-27.2617	426	0.68	43	66	3.49	29.0833
230245	54622			6172	2	6176	11	1882	-27.5212	425	0.69	45	59	2.33	19.4167
230245	54623			6176	11	6181	10	1883.47	-27.4804	429	0.53	32	60	2.29	19.0833
230245	54706			6181	10	6186	6	1884.93	-27.0793
230245	54624			6186	6	6191	5	1886.39	-28.0918	428	0.72	89	71	3.5	29.1667
230245	54625			6191	5	6196	4	1887.89	-28.1419	431	0.76	108	63	3.57	29.75
230245	54707			6196	4	6200	10	1889.33	-28.3051	434	1.1	205	47	6.28	52.3333
230245	54708			6200	10	6205	5	1890.71	-27.7674
230245	54709			6205	5	6210	4	1892.16	-27.2433	428	0.54	57	78	3.97	33.0833
230245	54626			6210	4	6215	2	1893.65	-26.9469	432	0.12	58	83	7.42	61.8333
230245	54710			6215	2	6219	6	1895.04	-29.0688	432	1.6	292	29	3.31	27.5833
230245	54711			6219	6	6224	2	1896.41	-28.4189	432	1.08	243	44	5.21	43.4167
230245	54712			6224	2	6227	0	1897.56	-27.8613	431	0.26	177	50	7.98	66.5
230245	54714			6227	0	6231	10	1898.73	-28.095
230245	54713			6227	0	6231	10	1898.73	-28.3416	434	1.14	182	39	2.9	24.1667
230245	54715			6231	10	6236	5	1900.16	-28.3977
230245	54627			6236	5	6240	9	1901.52	-28.0608	432	0.7	187	37	6.19	51.5833
230245	54716			6240	9	6245	7	1902.92	-28.6007
246987	71609	6251	0					1905.3	-26.6797	436	0.14	143	43	8.02	66.8333
230245	54628			6245	7	6250	6	1905.3	-27.8628
246987	71610	6252	0					1905.61	-27.4211	427	1.29	502	19	8.22	68.5
246987	71611	6253	2					1905.97	-27.0001	427	1.93	642	14	7.13	59.4167
246987	71612	6254	2					1906.27	-26.6469	428	1.54	503	15	7.85	65.4167
246987	71614	6255	5					1906.55	-26.4703	407	0.19	11	32	8.8	73.3333
246987	71613	6255	1					1906.65	-25.7752	430	3.16	686	11	6.78	56.5
246987	71616	6257	0					1907.13	-25.9509	335	0.1	20	100	8.24	68.6667
246987	71617	6258	0					1907.44	-26.2264	310	0.12	25	58	6.93	57.75
246987	71618	6259	0					1907.74	-25.4165	298	0.15	7	193	6.19	51.5833
246987	71619	6260	3					1908.12	-24.9605
246987	71622	6263	9					1908.35	-25.0788	422	0.15	27	147	7.92	66
246987	71620	6261	0					1908.96	-25.196	424	0.16	12	169	4.01	33.4167
246987	71624	6265	10					1909.19	-25.3165	426	0.02	200	1500	6.15	51.25
246987	71621	6263	0					1909.57	-26.4629	421	0.13	23	200	6.57	54.75
246987	71623	6265	0					1909.83	-25.7704	431	0.36	311	244	5.6	46.6667

## Sheet: Organic Petrology
Organic Petrology
Depth	Sample	TOC	Vitrenite			Liptinite (terrestr.)		Inertinite				Liptinite (marine)
			Vitrenite	Vitrenite	Coal	Sporinite	Cutinite	Fusinite	Semifuinite	Secretinite	Inertode-	Telalginite	Lamalginite	Liptodetrinite	Bituminite	Bituminite	Bituminite	Bituminite	Bitumen	Oil
			autochthonous	recycled	fragments	(Spores)					trinite				I	II fl.	IV	V	(Migrabitumen)	drop
mbs		vol.%	vol.%	vol.%	vol.%	vol.%	vol.%	vol.%	vol.%	vol.%	vol.%	vol.%	vol.%	vol.%	vol.%	vol.%	vol.%	vol.%	vol.%	vol.%
873.862	M1	9.8	0.1		1.4	2.6						0.8	0.1	4.7				0.1	0.1
884.746	M2	3.9			0.1			0.1	0.1				0.3	0.8			0.6		0.6	0.1
901.929	M3	3.4	0.1		0.3	1.1		0.4			0.1	0.4	0.1	0.2	0.1			0.4	0.5
906.17	M4	7.5			0.4	0.5		0.2			0.2	0.1	0.1	3.6	1			0.8	1.8
907.644	3977-10	20			0.8	3.6		0.2				0.6		13.2	1	0.3		0.3	1.6
920.928	M5	20.4	0.1		0.6	4.8		0.3	0.4		0.2	0.6	0.9	11.6				0.9	0.9
930.224	M6	15			1.1	5.3		0.7	0.1			0.2	0.1	6.5	0.5	0.1		0.1	0.7
941.934	M7	9.4			0.4	0.2		0.1				5.6	1.8	0	0.9				0.9
957.6	M8	28.9	0.1	0.1	0.1	1.3	0.1	0.2				1	0.1	24.2	0.8	0.3		0.5	1.6
962.203	M9	4.3			0.1	0.5		0.2			0.1		0.6	1.5	0.5				0.5
1392.94	9 4570	22.9			0.1	3.1		0.2		0.1		0.6	0.1	18.7					0
1656.28	5431.8	8.5				1.2		0.1			0.1	0.9		6.1	0.1				0.1
1747.2	5729-11	24.4	0.1	0.1	0.1	0.4		0.1				0.8		22.7	0.1				0.1
1748.6	161 K	4.6	0.1			1		0.2				0.4	0.1	2.8					0

## Sheet: Fossil Wood
Macroscopic fossil wood fragments
	reserve bag interval		reserve bag interval		assigned
SSK	depth top		depth bottom		sample depth	δ13Cwood
	ft	inch	ft	inch	m	‰ VPDB
74434	2010	6	2015	0	613.486	-25.6079
74435	2015	6	2020	1	615.023	-25.0547
74436	2020	1	2025	0	616.471	-25.2488
74438	2034	6	2039	5	620.865	-25.5906
74443	2054	1	2059	2	626.859	-23.8676
74445	2063	8	2068	10	629.793	-27.188
74446	2073	8	2078	6	632.79	-26.5925
74448	2087	10	2092	7	637.096	-22.9795
74450	2097	3	2101	7	639.902	-27.4568
74451	2101	11	2106	11	641.426	-25.6722
74474	2354	9	2359	5	718.439	-25.9719
53206	2635	6	2640	0	803.986	-26.3142
53205	2640	0	2644	11	805.421	-26.0965
74491	2673	3	2678	8	815.632	-29.2318
53198	2673	3	2678	10	815.658	-30.1209
53196	2682	10	2687	5	818.426	-28.4356
53194	2692	4	2679	0	818.591	-30.6573
53193	2697	0	2701	9	822.769	-30.2298
53192	2701	9	2706	7	824.23	-29.9302
74492	2701	9	2706	8	824.243	-30.6367
26476	2713	8	2713	1	827.037	-27.5627
53188	2720	6	2725	6	829.97	-28.0257
53184	2739	9	2744	8	835.825	-22.5576
74495	2746	9	2751	7	837.946	-22.019
53180	2761	5	2744	2	839.051	-23.2206
53178	2770	6	2775	2	845.16	-22.0179
53172	2802	0	2807	6	854.888	-22.7201
53171	2807	6	2812	3	856.45	-23.2255
53170	2812	3	2817	0	857.898	-23.824
74545	2812	3	2817	0	857.898	-23.4029
53168	2822	0	2826	6	860.831	-24.5127
26477	2840	1	2844	9	866.369	-27.1167
74546	2840	1	2844	9	866.369	-26.692
26482	2877	11	2882	10	877.938	-27.0909
26483	2905	6	2910	1	886.295	-25.0296
26966	2919	10	2924	6	890.676	-27.182
74555	2989	10	2994	3	911.974	-24.1731
26977	3003	5	3008	0	916.14	-24.2635
26979	3022	2	3026	6	921.817	-23.8401
78722	3082	4	3086	9	940.168	-26.1517
78731	3182	10	3187	5	970.826	-26.6621
74575	3196	2	3200	6	974.852	-23.2588
78736	3227	4	3232	0	984.402	-22.6572
74581	3250	6	3255	4	991.489	-26.9807
78741	3264	0	3268	7	995.566	-25.7615
74586	3311	6	3316	5	1010.09	-24.4441
74587	3316	5	3321	0	1011.54	-26.6532
78752	3334	10	3339	4	1017.14	-22.895
74589	3339	4	3343	10	1018.51	-24.8793
74590	3343	10	3348	7	1019.92	-24.9482
78755	3343	10	3348	7	1019.92	-25.4146
78756	3348	7	3353	6	1021.4	-25.4395
78759	3358	3	3362	9	1024.28	-26.2136
78760	3362	9	3367	4	1025.66	-27.0598
78761	3367	4	3372	0	1027.07	-25.1057
78763	3372	0	3376	8	1028.5	-22.2844
78767	3390	4	3394	10	1034.06	-24.1778
78775	3421	1	3425	7	1043.43	-24.5411
78778	3467	4	3471	9	1057.52	-25.1682
78785	3530	4	3534	8	1076.71	-26.7765
78793	3567	0	3571	9	1087.95	-25.5131
78802	3625	8	3630	3	1105.8	-29.3921
78803	3630	3	3634	10	1107.2	-27.1207
78804	3634	10	3639	0	1108.53	-26.0352
78807	3643	6	3648	0	1111.22	-26.1465
78808	3648	0	3652	4	1112.57	-25.9433
78816	3727	6	3731	8	1136.78	-24.972
78821	3762	0	3766	4	1147.32	-26.1302
78823	3770	6	3775	4	1149.99	-27.7571
78827	3807	2	3812	2	1161.19	-29.118
78833	3836	8	3841	7	1170.17	-26.2924
78834	3841	7	3846	0	1171.59	-28.2365
78842	3877	11	3882	6	1182.69	-28.9553
78844	3887	3	3891	10	1185.53	-27.0445
78845	3891	10	3896	6	1186.94	-25.8661
78846	3896	6	3901	2	1188.36	-27.6042
78847	3901	2	3905	10	1189.79	-27.6227
78848	3915	7	3920	4	1194.19	-26.317
78849	3925	0	3929	6	1197.03	-26.4828
78850	3938	10	3943	4	1201.24	-27.8747
78859	3981	6	3986	4	1214.3	-24.8913
78863	3995	10	4000	4	1218.62	-27.5673
78866	4010	0	4014	6	1222.93	-27.5932
78869	4019	4	4024	1	1225.82	-27.057
78873	4038	6	4043	8	1231.72	-29.4077
78875	4043	8	4048	5	1233.23	-24.9216
78877	4058	1	4062	8	1237.6	-27.6839
78881	4076	7	4081	0	1243.22	-26.4613
78882	4090	4	4095	0	1247.44	-24.4243
78892	4141	8	4145	11	1263.03	-27.2087
78903	4187	4	4192	0	1277.01	-26.4436
78915	4243	3	4248	1	1294.08	-25.4597
78933	4323	1	4318	2	1316.93	-24.0794
78960	4473	2	4477	8	1364.11	-25.152
79065	5579	2	5584	2	1701.29	-26.8255
79067	5589	0	5593	11	1704.28	-24.6173

## Sheet: d13C Time Series
Tuned δ13CTOC record
rel. time	depth	δ13CTOC
My	mbs	‰
15.3381	863.7	-25.9
15.3285	863.9	-25.87
15.314	864.2	-26.29
15.2948	864.6	-25.48
15.2803	864.9	-25.6
15.2562	865.4	-25.57
15.2465	865.6	-25.89
15.2273	866	-25.57
15.208	866.4	-25.71
15.1935	866.7	-25.73
15.1742	867.1	-25.66
15.1646	867.3	-25.44
15.1501	867.6	-25.66
15.1356	867.9	-26.66
15.1164	868.3	-25.91
15.0971	868.7	-26.51
15.0826	869	-26.35
15.073	869.2	-26.04
15.0537	869.6	-26.38
15.0392	869.9	-26.52
15.0199	870.3	-26.1
15.0103	870.5	-26.28
14.991	870.9	-26.19
14.9814	871.1	-26.04
14.9717	871.3	-26.46
14.9524	871.7	-27.27
14.9346	872.1	-27
14.9245	872.4	-27.98
14.9143	872.7	-28.47
14.9076	872.9	-26.86
14.8975	873.2	-27.34
14.884	873.6	-27
14.8738	873.9	-27.01
14.8671	874.1	-26.62
14.8536	874.5	-27.07
14.8367	875	-27.49
14.83	875.2	-27.01
14.8198	875.5	-27.76
14.8063	875.9	-28.08
14.7928	876.3	-27.58
14.7827	876.6	-27.15
14.7692	877	-28.5
14.7557	877.4	-26.53
14.7456	877.7	-26.71
14.7388	877.9	-27.12
14.7287	878.2	-27.16
14.722	878.4	-26.38
14.7186	878.5	-26.68
14.7051	878.9	-27.91
14.695	879.2	-28.91
14.6848	879.5	-28.32
14.668	880	-27.15
14.6578	880.3	-27.69
14.6511	880.5	-28.16
14.6376	880.9	-26.94
14.6275	881.2	-27.8
14.6106	881.7	-27.82
14.6038	881.9	-28.16
14.5937	882.2	-27.81
14.5768	882.7	-27.38
14.5667	883	-27.16
14.5532	883.4	-27.61
14.5397	883.8	-26.65
14.5296	884.1	-27.86
14.5161	884.5	-28.09
14.5093	884.7	-28.36
14.506	884.8	-28.82
14.4958	885.1	-28
14.4891	885.3	-27.74
14.4756	885.7	-28.08
14.4655	886	-27.66
14.4553	886.3	-26.87
14.4452	886.6	-27.22
14.4317	887	-28.12
14.4216	887.3	-27.59
14.4148	887.5	-27.7
14.4013	887.9	-27.49
14.3912	888.2	-27.95
14.3777	888.6	-28.62
14.371	888.8	-27.11
14.3575	889.2	-27.08
14.344	889.6	-28.18
14.3338	889.9	-27.56
14.3237	890.2	-27.67
14.3136	890.5	-27.99
14.3001	890.9	-27.98
14.2866	891.3	-27.55
14.2798	891.5	-27.36
14.2697	891.8	-27.52
14.263	892	-27.73
14.2495	892.4	-28.21
14.2393	892.7	-28.01
14.2123	893.5	-27.4
14.1988	893.9	-27.96
14.1887	894.2	-26.97
14.1786	894.5	-27.77
14.1685	894.8	-28.86
14.1617	895	-28.53
14.1482	895.4	-28.15
14.1381	895.7	-28.4
14.128	896	-28.55
14.1158	896.3	-28.26
14.0996	896.7	-28.23
14.0875	897	-28.19
14.0753	897.3	-28.57
14.0632	897.6	-28.33
14.0429	898.1	-28.03
14.0348	898.3	-28.4
14.0227	898.6	-28.94
14.0105	898.9	-28.33
13.9984	899.2	-28.38
13.9862	899.5	-28.01
13.9781	899.7	-28.16
13.9619	900.1	-27.85
13.9498	900.4	-28.57
13.9336	900.8	-29.33
13.9214	901.1	-28.79
13.9093	901.4	-27.73
13.8971	901.7	-27.83
13.889	901.9	-27.83
13.8688	902.4	-27.93
13.8566	902.7	-28.26
13.8445	903	-28.74
13.8323	903.3	-28.54
13.8161	903.7	-28.25
13.7999	904.1	-28.01
13.7918	904.3	-27.63
13.7797	904.6	-28.52
13.7635	905	-28.83
13.7513	905.3	-28.93
13.7392	905.6	-27.78
13.727	905.9	-28.31
13.7167	906.2	-28.68
13.698	906.8	-28.65
13.6856	907.2	-27.99
13.6731	907.6	-28.88
13.6638	907.9	-27.9
13.6575	908.1	-27.99
13.642	908.6	-27.44
13.6357	908.8	-26.99
13.6264	909.1	-27.15
13.6108	909.6	-27.71
13.6015	909.9	-26.35
13.5952	910.1	-26.49
13.5828	910.5	-26.72
13.5734	910.8	-25.5
13.5641	911.1	-25.77
13.5454	911.7	-25.14
13.5392	911.9	-24.83
13.5174	912.6	-26.05
13.508	912.9	-26.47
13.4987	913.2	-26.05
13.4862	913.6	-26.75
13.455	914.6	-25.79
13.4426	915	-25.19
13.4332	915.3	-26.32
13.4239	915.6	-25.6
13.4145	915.9	-26.16
13.4052	916.2	-25.68
13.3959	916.5	-25.54
13.3834	916.9	-25.41
13.374	917.2	-25.74
13.3647	917.5	-26.17
13.3398	918.3	-25.65
13.3335	918.5	-24.88
13.3273	918.7	-25.41
13.3099	919.3	-24.98
13.2991	919.7	-24.57
13.2883	920.1	-25.76
13.2802	920.4	-25.19
13.2748	920.6	-25.71
13.2667	920.9	-25.42
13.2451	921.7	-25.91
13.237	922	-25.79
13.2181	922.7	-25.29
13.2127	922.9	-25.45
13.2073	923.1	-24.96
13.1938	923.6	-24.7
13.1803	924.1	-25.06
13.1749	924.3	-25.02
13.1587	924.9	-25.27
13.1479	925.3	-24.62
13.1398	925.6	-24.63
13.1263	926.1	-23.96
13.1128	926.6	-25.09
13.1047	926.9	-24.44
13.0966	927.2	-24.54
13.0885	927.5	-24.61
13.0804	927.8	-24.5
13.0696	928.2	-25.01
13.0615	928.5	-24.72
13.0507	928.9	-24.59
13.0426	929.2	-24.6
13.0372	929.4	-24.42
13.0264	929.8	-24.49
13.0156	930.2	-25.06
13.0048	930.6	-25.35
12.9967	930.9	-26.6
12.9886	931.2	-25.92
12.9805	931.5	-26.01
12.9697	931.9	-26.44
12.9616	932.2	-26.29
12.9562	932.4	-26.63
12.9508	932.6	-26.24
12.9346	933.2	-26.42
12.9238	933.6	-25.68
12.9072	934.2	-25.59
12.9014	934.4	-26.23
12.8898	934.8	-25.75
12.8811	935.1	-25.86
12.8609	935.8	-25.34
12.8522	936.1	-25.75
12.8406	936.5	-25.16
12.8291	936.9	-25.77
12.8175	937.3	-26.05
12.8088	937.6	-25.54
12.8001	937.9	-25.8
12.7886	938.3	-25.79
12.7799	938.6	-25.77
12.7683	939	-25.71
12.7596	939.3	-25.38
12.7481	939.7	-25.53
12.7423	939.9	-24.93
12.7307	940.3	-25
12.7191	940.7	-25.79
12.7076	941.1	-25.91
12.6931	941.6	-26.03
12.6844	941.9	-26.1
12.6729	942.3	-26.53
12.6642	942.6	-25.41
12.6584	942.8	-25.45
12.6468	943.2	-25.97
12.6381	943.5	-25.43
12.6295	943.8	-25.84
12.6179	944.2	-25.94
12.6121	944.4	-25.88
12.6005	944.8	-26.71
12.5919	945.1	-26.18
12.5832	945.4	-26.22
12.5716	945.8	-26.07
12.56	946.2	-26.65
12.5543	946.4	-26.4
12.5456	946.7	-25.93
12.5282	947.3	-25.81
12.5253	947.4	-25.95
12.5224	947.5	-26.06
12.5138	947.8	-26.57
12.5017	948.2	-26.57
12.4986	948.3	-26.23
12.483	948.8	-26.41
12.4612	949.5	-26.01
12.4519	949.8	-26.26
12.4394	950.2	-26.13
12.427	950.6	-26.49
12.4176	950.9	-26.29
12.4052	951.3	-26.53
12.4052	951.3	-26.28
12.3896	951.8	-25.97
12.3709	952.4	-25.85
12.3584	952.8	-25.68
12.3335	953.6	-25.55
12.3179	954.1	-25.91
12.2899	955	-26.16
12.2743	955.5	-26.14
12.2525	956.2	-26.1
12.2276	957	-26.01
12.2089	957.6	-26.37
12.1902	958.2	-26.49
12.1809	958.5	-26.57
12.1559	959.3	-26.31
12.1404	959.8	-26.04
12.1217	960.4	-26.68
12.0985	961.2	-26.88
12.076	962.2	-26.78
12.0625	962.8	-27.12
12.049	963.4	-25.96
12.0355	964	-26.13
12.022	964.6	-25.69
12.0085	965.2	-26.42
11.9927	965.9	-26.57
11.9815	966.4	-26.03
11.9657	967.1	-26.25
11.9522	967.7	-26.04
11.9387	968.3	-26.82
11.9275	968.8	-27.17
11.9117	969.5	-26.55
11.8982	970.1	-26.71
11.8825	970.8	-26.48
11.86	971.8	-26.72
11.8465	972.4	-26.62
11.8307	973.1	-26.43
11.8172	973.7	-26.16
11.8015	974.4	-26.08
11.788	975	-26.69
11.77	975.8	-26.44
11.7542	976.5	-26.59
11.743	977	-26.47
11.7295	977.6	-27.03
11.7115	978.4	-26.64
11.7025	978.8	-26.78
11.689	979.6	-26.29
11.68	980.2	-26.06
11.671	980.8	-26.06
11.662	981.4	-26.86
11.653	982	-26.38
11.6425	982.7	-26.32
11.617	984.4	-26.32
11.608	985	-26.43
11.6005	985.5	-26.38
11.59	986.2	-26.48
11.5795	986.9	-26.26
11.569	987.6	-26.39
11.56	988.2	-26.36
11.548	989	-25.86
11.539	989.6	-26.07
11.5285	990.3	-25.88
11.5195	990.9	-25.66
11.5105	991.5	-26.25
11.506	991.8	-26.42
11.4955	992.5	-26.21
11.485	993.2	-25.98
11.4775	993.7	-25.36
11.47	994.2	-25.8
11.467	994.4	-25.57
11.4565	995.1	-26.07
11.446	995.8	-26.08
11.437	996.4	-25.79
11.428	997	-26.39
11.4175	997.7	-25.67
11.4085	998.3	-25.65
11.4055	998.5	-25.71
11.3905	999.5	-26.59
11.3755	1000.5	-26.02
11.3665	1001.1	-26.51
11.356	1001.8	-26.88
11.3515	1002.1	-26.47
11.341	1002.8	-26.6
11.329	1003.6	-26.18
11.323	1004	-26.24
11.308	1005	-26.76
11.2975	1005.7	-26.86
11.293	1006	-26.71
11.2814	1006.6	-26.59
11.2718	1007.1	-25.92
11.2583	1007.8	-26.43
11.2428	1008.6	-26.56
11.239	1008.8	-26.64
11.2255	1009.5	-26.71
11.212	1010.2	-25.8
11.2023	1010.7	-26.72
11.1888	1011.4	-26.42
11.1773	1012	-26.2
11.1657	1012.6	-26.47
11.1503	1013.4	-26.72
11.1387	1014	-26.59
11.1368	1014.1	-26.54
11.1175	1015.1	-26.31
11.0982	1016.1	-26.59
11.0924	1016.4	-26.7
11.0789	1017.1	-26.03
11.0596	1018.1	-25.67
11.0538	1018.4	-25.33
11.0423	1019	-26.17
11.0307	1019.6	-25.95
11.0172	1020.3	-25.36
11.0037	1021	-26.7
10.994	1021.5	-26.49
10.9786	1022.3	-26.4
10.9651	1023	-26.58
10.9535	1023.6	-27.25
10.94	1024.3	-26.65
10.9285	1024.9	-27.16
10.9169	1025.5	-26.72
10.9034	1026.2	-27.03
10.8976	1026.5	-26.66
10.8842	1027.2	-27.12
10.873	1027.8	-26.37
10.8618	1028.4	-26.54
10.8506	1029	-26.71
10.8338	1029.9	-25.85
10.8244	1030.4	-26.07
10.8169	1030.8	-25.85
10.8057	1031.4	-26.07
10.7945	1032	-26.58
10.7814	1032.7	-25.86
10.7721	1033.2	-26.18
10.7553	1034.1	-26.45
10.7385	1035	-25.77
10.7328	1035.3	-25.72
10.7198	1036	-25.28
10.7104	1036.5	-25.34
10.6973	1037.2	-25.32
10.688	1037.7	-25.18
10.6749	1038.4	-25.27
10.6637	1039	-25.48
10.6543	1039.5	-25.38
10.6413	1040.2	-25.67
10.6244	1041.1	-25.38
10.6114	1041.8	-26.03
10.6002	1042.4	-25.11
10.5871	1043.1	-25.31
10.5777	1043.6	-25.47
10.5702	1044	-25.65
10.5534	1044.9	-26.51
10.5441	1045.4	-26
10.5329	1046	-25.78
10.5198	1046.7	-25.82
10.5086	1047.3	-26.07
10.4992	1047.8	-26.02
10.4899	1048.3	-26.7
10.4823	1048.7	-26.77
10.4612	1049.6	-26.01
10.4425	1050.4	-26.17
10.4355	1050.7	-25.85
10.4145	1051.6	-25.82
10.4005	1052.2	-25.72
10.3888	1052.7	-25.9
10.3724	1053.4	-25.54
10.3561	1054.1	-25.54
10.3374	1054.9	-25.63
10.3257	1055.4	-25.13
10.3093	1056.1	-25.69
10.2906	1056.9	-24.74
10.2813	1057.3	-25.36
10.2719	1057.7	-25.47
10.2579	1058.3	-25.06
10.2416	1059	-26.14
10.2275	1059.6	-26.15
10.2135	1060.2	-26.14
10.2112	1060.3	-24.61
10.1808	1061.6	-26.02
10.1691	1062.1	-25.21
10.1551	1062.7	-26.04
10.1387	1063.4	-25.79
10.1247	1064	-26.31
10.1107	1064.6	-25.63
10.1037	1064.9	-25.57
10.0803	1065.9	-26.62
10.0653	1066.5	-26.44
10.0476	1067.2	-27.04
10.0324	1067.8	-25.54
10.0147	1068.5	-26.9
9.9995	1069.1	-26.68
9.98431	1069.7	-26.57
9.96153	1070.6	-26.01
9.959	1070.7	-25.85
9.93875	1071.5	-25.87
9.92356	1072.1	-26.51
9.90331	1072.9	-26.01
9.89319	1073.3	-26.27
9.878	1073.9	-26.26
9.86787	1074.3	-26.36
9.86028	1074.6	-26.36
9.84256	1075.3	-26.3
9.82991	1075.8	-26.19
9.797	1077.1	-26.93
9.77675	1077.9	-27
9.75903	1078.6	-27.02
9.74891	1079	-26.94
9.72106	1080.1	-26.89
9.70841	1080.6	-27.45
9.70334	1080.8	-27.14
9.69322	1081.2	-27.51
9.68562	1081.5	-27.17
9.67297	1082	-27.73
9.66032	1082.8	-27
9.65084	1083.4	-26.26
9.64135	1084	-26.24
9.63029	1084.7	-26.94
9.61922	1085.4	-26.97
9.60816	1086.1	-27.04
9.59867	1086.7	-26.44
9.58919	1087.3	-26.86
9.58286	1087.7	-27.06
9.5797	1087.9	-26.83
9.56864	1088.6	-26.88
9.55599	1089.4	-26.92
9.55283	1089.6	-26.52
9.54808	1089.9	-26.63
9.53702	1090.6	-26.55
9.52753	1091.2	-26.31
9.51331	1092.1	-25.92
9.5054	1092.6	-26.22
9.4975	1093.1	-26.48
9.48485	1093.9	-27.08
9.47379	1094.6	-26.76
9.46588	1095.1	-26.66
9.45956	1095.5	-26.36
9.45482	1095.8	-26.59
9.45008	1096.1	-26.46
9.44375	1096.5	-27.04
9.43427	1097.1	-27.17
9.42478	1097.7	-26.56
9.41372	1098.4	-26.16
9.40423	1099	-25.98
9.39633	1099.5	-26.79
9.38368	1100.3	-26.28
9.37578	1100.8	-27.04
9.36787	1101.3	-27.34
9.35523	1102.1	-27.01
9.35049	1102.4	-27.53
9.34574	1102.7	-27.8
9.33468	1103.4	-27.77
9.32519	1104	-27.59
9.31571	1104.6	-27.47
9.30306	1105.4	-26.48
9.29358	1106	-27.36
9.28883	1106.3	-27.32
9.28409	1106.6	-27.86
9.27777	1107	-28.12
9.27303	1107.3	-28.07
9.26828	1107.6	-27.98
9.2632	1107.9	-27.84
9.25639	1108.3	-27.52
9.24787	1108.8	-27.7
9.23595	1109.5	-27.2
9.22403	1110.2	-27.3
9.21551	1110.7	-27.77
9.207	1111.2	-27.13
9.19848	1111.7	-27.02
9.19507	1111.9	-27.52
9.18315	1112.6	-27.29
9.17293	1113.2	-27.36
9.15931	1114	-27.66
9.15079	1114.5	-27.6
9.13887	1115.2	-27.86
9.13376	1115.5	-27.85
9.12354	1116.1	-27.19
9.11843	1116.4	-27.46
9.11333	1116.7	-26.72
9.10311	1117.3	-27.41
9.09118	1118	-27.2
9.07926	1118.7	-27.36
9.06904	1119.3	-27.07
9.06053	1119.8	-26.96
9.04861	1120.5	-27.42
9.04179	1120.9	-27.23
9.03328	1121.4	-27.68
9.02817	1121.7	-27.21
9.01625	1122.4	-27.47
9.00603	1123	-27.68
9.00092	1123.3	-27.29
8.99581	1123.6	-27.68
8.98219	1124.4	-27.37
8.97537	1124.8	-27.57
8.96345	1125.5	-27.82
8.95153	1126.2	-27.73
8.94131	1126.8	-27.62
8.9328	1127.3	-27.17
8.91917	1128.1	-27.97
8.91236	1128.5	-27.35
8.90895	1128.7	-27.38
8.90384	1129	-27.47
8.90044	1129.2	-27.7
8.89362	1129.6	-27.17
8.88511	1130.1	-27.44
8.87319	1130.8	-27.89
8.86297	1131.4	-27.85
8.85601	1131.8	-27.88
8.85253	1132	-27.56
8.84035	1132.7	-27.38
8.82991	1133.3	-27.79
8.81774	1134	-28.2
8.80556	1134.7	-27.44
8.79512	1135.3	-27.81
8.78642	1135.8	-27.28
8.77076	1136.7	-27.43
8.76033	1137.3	-27.51
8.75511	1137.6	-27.41
8.75163	1137.8	-27.47
8.74641	1138.1	-27.83
8.73945	1138.5	-27.72
8.71335	1140	-26.68
8.70292	1140.6	-28.03
8.69248	1141.2	-27.08
8.67334	1142.3	-27.86
8.66464	1142.8	-28.14
8.64899	1143.7	-27.39
8.64029	1144.2	-27.37
8.62811	1144.9	-27.48
8.61593	1145.6	-27.3
8.60723	1146.1	-28.05
8.58462	1147.4	-28.02
8.57418	1148	-28.06
8.56548	1148.5	-27.82
8.5533	1149.2	-28.12
8.54286	1149.8	-27.68
8.53069	1150.5	-27.97
8.52025	1151.1	-27.88
8.50807	1151.8	-27.41
8.49937	1152.3	-29.04
8.48545	1153.1	-28.04
8.47502	1153.7	-28.12
8.46632	1154.2	-28.23
8.45758	1154.7	-28.26
8.44596	1155.3	-27.43
8.43241	1156	-27.96
8.41886	1156.7	-27.68
8.40337	1157.5	-27.3
8.39757	1157.8	-27.93
8.38208	1158.6	-27.73
8.37046	1159.2	-28.92
8.35691	1159.9	-28.11
8.3453	1160.5	-28.43
8.33562	1161	-28.37
8.32206	1161.7	-28.06
8.30658	1162.5	-27.64
8.2969	1163	-27.4
8.27754	1164	-27.76
8.20591	1167.7	-27.11
8.19816	1168.1	-27.62
8.18655	1168.7	-27.3
8.17106	1169.5	-28.35
8.15944	1170.1	-27.92
8.14589	1170.8	-28.49
8.13234	1171.5	-28.15
8.12073	1172.1	-28.17
8.10911	1172.7	-28.2
8.09556	1173.4	-27.97
8.07814	1174.3	-28.34
8.06652	1174.9	-28.16
8.05297	1175.6	-28.96
8.04044	1176.2	-28.61
8.03	1176.7	-28.37
8.0133	1177.5	-27.99
8.00286	1178	-28.13
7.99034	1178.6	-27.75
7.97781	1179.2	-27.98
7.9632	1179.9	-27.56
7.95067	1180.5	-27.9
7.93815	1181.1	-28.29
7.92353	1181.8	-27.97
7.90892	1182.5	-28.04
7.89431	1183.2	-28.69
7.87969	1183.9	-28.04
7.86091	1184.8	-28.01
7.84838	1185.4	-28.32
7.83377	1186.1	-27.59
7.82124	1186.7	-28.26
7.80663	1187.4	-28.4
7.79201	1188.1	-28.34
7.77949	1188.7	-27.92
7.76487	1189.4	-29.06
7.74817	1190.2	-27.98
7.73356	1190.9	-28.37
7.72103	1191.5	-29.07
7.70642	1192.2	-28
7.6939	1192.8	-28.55
7.68137	1193.4	-28.27
7.66258	1194.3	-27.91
7.65214	1194.8	-27.87
7.63926	1195.4	-27.65
7.62402	1196.1	-28.91
7.61748	1196.4	-28.91
7.60006	1197.2	-28.47
7.587	1197.8	-28.66
7.57394	1198.4	-28.43
7.56523	1198.8	-28.55
7.55434	1199.3	-28.63
7.5391	1200	-27.56
7.52821	1200.5	-28.21
7.52385	1200.7	-27.79
7.51297	1201.2	-28.09
7.50426	1201.6	-27.23
7.49555	1202	-27.55
7.48902	1202.3	-27.81
7.48031	1202.7	-27.27
7.48031	1202.7	-27.35
7.4716	1203.1	-28.52
7.46506	1203.4	-27.77
7.46071	1203.6	-28.6
7.44982	1204.1	-27.73
7.44329	1204.4	-28.88
7.43676	1204.7	-27.22
7.43676	1204.7	-27.97
7.42369	1205.3	-27.42
7.41281	1205.8	-28.7
7.40627	1206.1	-27.38
7.39974	1206.4	-27.17
7.38885	1206.9	-27.67
7.3845	1207.1	-27.55
7.36708	1207.9	-27.76
7.36055	1208.2	-27.78
7.35402	1208.5	-28.91
7.34748	1208.8	-27.56
7.34313	1209	-27.99
7.33224	1209.5	-27.56
7.32353	1209.9	-28.31
7.31918	1210.1	-28.12
7.31265	1210.4	-28.62
7.30394	1210.8	-28.78
7.2974	1211.1	-28.85
7.29523	1211.2	-28.31
7.28216	1211.8	-28.89
7.27345	1212.2	-28.86
7.27127	1212.3	-29.07
7.26039	1212.8	-27.89
7.25385	1213.1	-28.85
7.24515	1213.5	-28.51
7.24297	1213.6	-27.61
7.23133	1214.1	-28.35
7.22202	1214.5	-28.79
7.21736	1214.7	-28.23
7.20805	1215.1	-28.58
7.19874	1215.5	-28.29
7.19642	1215.6	-28.18
7.18478	1216.1	-27.99
7.18245	1216.2	-28.13
7.16848	1216.8	-28.29
7.1615	1217.1	-28.9
7.15452	1217.4	-27.21
7.14288	1217.9	-28.91
7.13823	1218.1	-27.78
7.13124	1218.4	-28.16
7.12426	1218.7	-27.38
7.11728	1219	-28.91
7.10797	1219.4	-28
7.10331	1219.6	-28.31
7.094	1220	-28.21
7.08469	1220.4	-28.57
7.08004	1220.6	-28.18
7.07073	1221	-28.34
7.06142	1221.4	-27.57
7.05443	1221.7	-28.88
7.04745	1222	-28.46
7.03581	1222.5	-27.88
7.02883	1222.8	-28.82
7.02417	1223	-28.26
7.01486	1223.4	-27.83
7.01021	1223.6	-28.54
7.00323	1223.9	-28.5
6.99392	1224.3	-28.7
6.98228	1224.8	-27.51
6.97762	1225	-28.3
6.97297	1225.2	-28.64
6.96366	1225.6	-28.19
6.95667	1225.9	-27.77
6.94736	1226.3	-28.53
6.94038	1226.6	-28.17
6.9334	1226.9	-28.91
6.92642	1227.2	-28.42
6.91478	1227.7	-29.11
6.91012	1227.9	-28.26
6.90081	1228.3	-28.66
6.8915	1228.7	-28.93
6.88685	1228.9	-28.03
6.87986	1229.2	-28
6.87288	1229.5	-28.97
6.8659	1229.8	-28.22
6.85659	1230.2	-28.75
6.84961	1230.5	-28.43
6.84262	1230.8	-29.08
6.8365	1231.1	-27.99
6.83208	1231.4	-27.72
6.82619	1231.8	-28.57
6.82619	1231.8	-28.57
6.8203	1232.2	-28.51
6.81588	1232.5	-28.2
6.8144	1232.6	-28.12
6.80704	1233.1	-28.53
6.8041	1233.3	-28.43
6.7982	1233.7	-28.03
6.79231	1234.1	-27.92
6.7879	1234.4	-28.85
6.78348	1234.7	-28.2
6.77759	1235.1	-29.35
6.77317	1235.4	-27.72
6.77022	1235.6	-27.79
6.76286	1236.1	-27.36
6.75844	1236.4	-27.02
6.75255	1236.8	-28.41
6.74813	1237.1	-27.64
6.74371	1237.4	-27.86
6.74077	1237.6	-27.79
6.73635	1237.9	-27.54
6.72899	1238.4	-27.49
6.72457	1238.7	-27.4
6.72015	1239	-27.8
6.7172	1239.2	-28.32
6.71426	1239.4	-27.26
6.7069	1239.9	-27.19
6.70248	1240.2	-27.1
6.69806	1240.5	-27.54
6.69364	1240.8	-26.63
6.6907	1241	-27.65
6.6848	1241.4	-27.3
6.67891	1241.8	-27.99
6.6745	1242.1	-27.33
6.67008	1242.4	-27.97
6.66419	1242.8	-27.32
6.66124	1243	-28.35
6.65535	1243.4	-27.58
6.64946	1243.8	-27.74
6.63179	1245	-27.2
6.61853	1245.9	-26.71
6.61117	1246.4	-26.94
6.59202	1247.7	-27.73
6.58024	1248.5	-26.34
6.5714	1249.1	-26.91
6.56404	1249.6	-27.42
6.5552	1250.2	-28.53
6.55079	1250.5	-27.94
6.54784	1250.7	-28.03
6.54637	1250.8	-28.01
6.52722	1252.1	-27
6.51397	1253	-28.25
6.50366	1253.7	-27.3
6.50071	1253.9	-26.92
6.4963	1254.2	-26.63
6.49188	1254.5	-26.68
6.48599	1254.9	-27.14
6.4801	1255.3	-26.95
6.47273	1255.8	-28.73
6.46095	1256.6	-27.44
6.458	1256.8	-28.87
6.4477	1257.5	-27.58
6.43591	1258.3	-28.04
6.41677	1259.8	-26.34
6.40804	1260.5	-26.84
6.39683	1261.4	-26.82
6.38686	1262.2	-27.81
6.37564	1263.1	-26.41
6.36941	1263.6	-26.85
6.36443	1264	-26.81
6.35571	1264.7	-26.69
6.34574	1265.5	-26.59
6.33701	1266.2	-27.51
6.33078	1266.7	-27.55
6.32206	1267.4	-26.96
6.30835	1268.5	-27.07
6.30461	1268.8	-27.15
6.28966	1270	-26.65
6.28218	1270.6	-26.41
6.2772	1271	-27.4
6.26848	1271.7	-27.3
6.26474	1272	-27.78
6.261	1272.3	-26.92
6.25726	1272.6	-26.87
6.24854	1273.3	-26.49
6.24231	1273.8	-27.06
6.23608	1274.3	-27.28
6.22486	1275.2	-26.83
6.21863	1275.7	-26.28
6.21364	1276.1	-26.68
6.20617	1276.7	-26.3
6.19121	1277.9	-26.97
6.18623	1278.3	-27.28
6.18498	1278.4	-27.43
6.18124	1278.7	-26.03
6.17252	1279.4	-26.72
6.16754	1279.8	-26.62
6.16255	1280.2	-26.6
6.16006	1280.4	-26.61
6.15383	1280.9	-26.67
6.15134	1281.1	-26.79
6.1476	1281.4	-27.44
6.14261	1281.8	-27.33
6.13763	1282.2	-27.35
6.12392	1283.3	-27.21
6.1152	1284	-26.42
6.10897	1284.5	-26.56
6.10648	1284.7	-26.38
6.05538	1288.8	-26.65
6.04168	1289.9	-25.59
6.03918	1290.1	-26.39
6.03918	1290.1	-26.39
6.01973	1291.6	-26.79
5.99639	1293.3	-27.36
5.99502	1293.4	-26.97
5.97031	1295.2	-26.65
5.97031	1295.2	-25.95
5.94285	1297.2	-26.4
5.94148	1297.3	-25.98
5.93324	1297.9	-25.84
5.93187	1298	-25.68
5.82204	1306	-25.26
5.82204	1306	-25.88
5.82204	1306	-25.64
5.82204	1306	-25.62
5.79321	1308.1	-25.23
5.77673	1309.3	-25.57
5.76987	1309.8	-25.82
5.76437	1310.2	-26.16
5.74515	1311.6	-26.99
5.72868	1312.8	-26.52
5.7177	1313.6	-25.37
5.70397	1314.6	-25.76
5.69436	1315.3	-24.79
5.66278	1317.6	-26.16
5.64768	1318.7	-26.81
5.63807	1319.4	-26.55
5.63258	1319.8	-25.46
5.62709	1320.2	-25.46
5.61801	1320.8	-25.49
5.6114	1321.2	-25.86
5.60809	1321.4	-25.97
5.59817	1322	-25.86
5.58495	1322.8	-26.44
5.56346	1324.1	-26.49
5.54031	1325.5	-25.71
5.51882	1326.8	-25.59
5.51552	1327	-25.07
5.49238	1328.4	-25.33
5.48576	1328.8	-25.74
5.46758	1329.9	-24.84
5.46593	1330	-25.72
5.41964	1332.8	-25.05
5.41964	1332.8	-25.05
5.3965	1334.2	-25.44
5.37336	1335.6	-25.55
5.3684	1335.9	-25.93
5.35021	1337	-25.25
5.33534	1337.9	-25.37
5.32542	1338.5	-24.97
5.28409	1341	-24.7
5.27913	1341.3	-24.63
5.25434	1342.8	-24.33
5.23119	1344.2	-24.87
5.21962	1344.9	-24.55
5.19149	1346.7	-24.28
5.13853	1350.1	-24.42
5.13074	1350.6	-24.04
5.12139	1351.2	-24.29
5.10114	1352.5	-24.56
5.07778	1354	-24.41
5.07778	1354	-24.31
5.06843	1354.6	-24.59
5.0622	1355	-24.48
5.05129	1355.7	-24.32
5.04351	1356.2	-24.56
5.03104	1357	-24.29
4.99989	1359	-24.44
4.95628	1361.8	-24.11
4.93914	1362.9	-24.59
4.93135	1363.4	-23.97
4.92045	1364.1	-24.43
4.91422	1364.5	-24.21
4.90643	1365	-24.55
4.89708	1365.6	-24.23
4.87528	1367	-24.66
4.85347	1368.4	-25.05
4.84256	1369.1	-24.27
4.81035	1371.2	-24.22
4.79076	1372.7	-24.44
4.77116	1374.2	-25.15
4.75287	1375.6	-25.26
4.74634	1376.1	-24.93
4.74242	1376.4	-25.3
4.73066	1377.3	-25.26
4.66403	1382.4	-24.8
4.64444	1383.9	-25.33
4.62484	1385.4	-25.04
4.60524	1386.9	-25.16
4.58565	1388.4	-25.06
4.54645	1391.4	-25.47
4.53992	1391.9	-25.28
4.53077	1392.6	-25.47
4.52685	1392.9	-26.95
4.52685	1392.9	-25.39
4.50726	1394.4	-25.36
4.48766	1395.9	-25.04
4.46806	1397.4	-25.65
4.42756	1400.5	-25.21
4.40927	1401.9	-25.19
4.38997	1403.4	-25.03
4.37197	1404.8	-25.78
4.35268	1406.3	-25.19
4.29611	1410.7	-25.08
4.27811	1412.1	-24.77
4.27297	1412.5	-24.22
4.25882	1413.6	-24.81
4.24082	1415	-24.69
4.22282	1416.4	-24.58
4.18554	1419.3	-24.55
4.16754	1420.7	-24.74
4.14825	1422.2	-24.52
4.12897	1423.7	-24.53
4.11097	1425.1	-24.43
4.07368	1428	-24.64
4.05568	1429.4	-24.66
4.03768	1430.8	-24.85
4.03768	1430.8	-25.07
4.0184	1432.3	-24.83
4.00013	1433.7	-24.54
3.98165	1435	-24.56
3.96034	1436.5	-24.86
3.94044	1437.9	-25.04
3.92055	1439.3	-24.71
3.89923	1440.8	-24.48
3.89213	1441.3	-24.46
3.87934	1442.2	-24.66
3.85944	1443.6	-24.52
3.8566	1443.8	-24.55
3.83955	1445	-24.34
3.83955	1445	-24.73
3.81965	1446.4	-24.34
3.80118	1447.7	-24.59
3.79976	1447.8	-24.22
3.79123	1448.4	-24.2
3.77986	1449.2	-23.98
3.77986	1449.2	-24.61
3.75855	1450.7	-24.04
3.73865	1452.1	-24.63
3.73297	1452.5	-24.04
3.71734	1453.6	-23.83
3.6946	1455.2	-24.07
3.67613	1456.5	-24.95
3.67613	1456.5	-25.14
3.67613	1456.5	-24.86
3.65481	1458	-24.42
3.63492	1459.4	-24.93
3.61502	1460.8	-25.21
3.59497	1462.2	-25.19
3.59497	1462.2	-25.32
3.57697	1463.4	-24.48
3.55897	1464.6	-24.76
3.53947	1465.9	-24.73
3.51847	1467.3	-24.5
3.49747	1468.7	-24.4
3.47647	1470.1	-24.56
3.45697	1471.4	-25.33
3.43747	1472.7	-24.58
3.43747	1472.7	-24.95
3.41647	1474.1	-24.67
3.39547	1475.5	-25.07
3.37447	1476.9	-24.52
3.35347	1478.3	-24.45
3.33397	1479.6	-24.19
3.31297	1481	-24.34
3.29197	1482.4	-24.42
3.27247	1483.7	-24.38
3.25147	1485.1	-24.81
3.23047	1486.5	-24.63
3.21097	1487.8	-24.53
3.18878	1489.3	-25.46
3.16783	1490.8	-25.22
3.14828	1492.2	-24.35
3.12873	1493.6	-23.99
3.10778	1495.1	-24.04
3.08543	1496.7	-24.04
3.06309	1498.3	-23.91
3.04354	1499.7	-23.37
3.02259	1501.2	-23.6
3.00304	1502.6	-23.74
2.98209	1504.1	-23.56
2.96254	1505.5	-23.96
2.94159	1507	-23.62
2.92204	1508.4	-23.75
2.90248	1509.8	-24.25
2.88154	1511.3	-24.28
2.86198	1512.7	-24.64
2.84243	1514.1	-24.34
2.82288	1515.5	-24.28
2.80333	1516.9	-24.34
2.78398	1518.3	-25.19
2.76539	1519.7	-24.41
2.7468	1521.1	-24.21
2.72821	1522.5	-24.65
2.70962	1523.9	-25.16
2.68971	1525.4	-24.8
2.67112	1526.8	-24.7
2.65253	1528.2	-24.56
2.63393	1529.6	-24.74
2.61534	1531	-24.71
2.59675	1532.4	-24.21
2.57816	1533.8	-25.01
2.55825	1535.3	-24.7
2.53966	1536.7	-24.49
2.52107	1538.1	-24.29
2.50248	1539.5	-25.01
2.48389	1540.9	-24.17
2.4653	1542.3	-24.69
2.44538	1543.8	-24.58
2.42546	1545.3	-24.91
2.40687	1546.7	-25.08
2.38695	1548.2	-24.89
2.36787	1549.6	-25.17
2.34865	1551	-24.44
2.32943	1552.4	-24.45
2.30883	1553.9	-24.68
2.28961	1555.3	-25.05
2.27039	1556.7	-24.09
2.2498	1558.2	-24.37
2.23058	1559.6	-24.43
2.21136	1561	-24.49
2.19214	1562.4	-24.88
2.17292	1563.8	-25.55
2.15507	1565.1	-25.63
2.13585	1566.5	-25.35
2.118	1567.8	-25.04
2.1029	1568.9	-25.93
2.08505	1570.2	-25.61
2.06858	1571.4	-25.53
2.04936	1572.8	-25.33
2.03151	1574.1	-25.73
2.01366	1575.4	-26.15
1.99444	1576.8	-25.7
1.97696	1578.1	-25.91
1.96278	1579.5	-26.43
1.94759	1581	-26.44
1.93241	1582.5	-25.97
1.91924	1583.8	-25.85
1.90507	1585.2	-25.66
1.88988	1586.7	-25.55
1.87571	1588.1	-25.69
1.86153	1589.5	-25.03
1.85039	1590.6	-25.4
1.83521	1592.1	-25.44
1.83217	1592.4	-24.88
1.81799	1593.8	-25.39
1.80281	1595.3	-25.35
1.78863	1596.7	-25.3
1.77344	1598.2	-25.69
1.75927	1599.6	-24.95
1.74509	1601	-25.38
1.73092	1602.4	-25.07
1.71573	1603.9	-25.27
1.70156	1605.3	-24.83
1.68637	1606.8	-24.77
1.67219	1608.2	-24.59
1.65701	1609.7	-25.06
1.64182	1611.2	-25.08
1.62764	1612.6	-24.87
1.61347	1614	-25.36
1.59297	1615.5	-25.35
1.58309	1617	-25.14
1.56782	1618.4	-26.56
1.54854	1619.9	-25.91
1.52797	1621.5	-25.68
1.50868	1623	-26.53
1.4894	1624.5	-25.77
1.47011	1626	-25.46
1.45082	1627.5	-25.32
1.43154	1629	-26.08
1.41354	1630.4	-25.25
1.39425	1631.9	-25.37
1.37625	1633.3	-25.42
1.35697	1634.8	-25.54
1.34025	1636.1	-26.52
1.32354	1637.4	-26.04
1.30425	1638.9	-26.23
1.28497	1640.4	-26.4
1.26697	1641.8	-25.96
1.24768	1643.3	-25.73
1.2284	1644.8	-27.82
1.2104	1646.2	-26.02
1.1924	1647.6	-27.06
1.17311	1649.1	-27.64
1.15623	1650.5	-26.38
1.13979	1651.9	-26.07
1.12336	1653.3	-26.41
1.10575	1654.8	-26.33
1.08814	1656.3	-25.92
1.07171	1657.7	-26.01
1.05527	1659.1	-26.58
1.04001	1660.4	-26.29
1.02358	1661.8	-25.8
1.00597	1663.3	-25.76
0.989533	1664.7	-25.73
0.971924	1666.2	-25.62
0.955489	1667.6	-25.69
0.942576	1668.7	-25.77
0.899142	1672.4	-25.45
0.881533	1673.9	-25.93
0.863924	1675.4	-26.24
0.838098	1677.6	-25.85
0.812272	1679.8	-26.53
0.794663	1681.3	-26.67
0.778229	1682.7	-26.16
0.761618	1684.1	-26.36
0.744068	1685.4	-26.41
0.725168	1686.8	-27.25
0.706268	1688.2	-26.54
0.688718	1689.5	-27.08
0.669818	1690.9	-26.39
0.649568	1692.4	-26.16
0.629318	1693.9	-25.66
0.607718	1695.5	-25.53
0.588818	1696.9	-25.84
0.568568	1698.4	-26.28
0.549668	1699.8	-25.86
0.529418	1701.3	-26.33
0.509168	1702.8	-25.88
0.488918	1704.3	-26.53
0.468668	1705.8	-26.46
0.449768	1707.2	-25.91
0.430868	1708.6	-26.11
0.410618	1710.1	-26.77
0.391718	1711.5	-26.29
0.371468	1713	-26.13
0.352742	1714.4	-26.33
0.334452	1715.8	-26.4
0.316161	1717.2	-27.15
0.296565	1718.7	-26.8
0.278274	1720.1	-28.11
0.259984	1721.5	-26.4
0.240387	1723	-25.92
0.22471	1724.2	-25.79
0.210339	1725.3	-25.67
0.193355	1726.6	-25.7
0.175065	1728	-25.81
0.155468	1729.5	-25.68
0.137177	1730.9	-25.81
0.0796935	1735.3	-26.27
0.0195968	1739.9	-26.71
0	1741.4	-26.89
-0.0182903	1742.8	-26.52
-0.0378871	1744.3	-26.98
-0.0563273	1745.7	-28.42
-0.0762454	1747.2	-26.85
-0.0961634	1748.7	-26.27
-0.114754	1750.1	-26.59
-0.134672	1751.6	-27.81
-0.153262	1753	-26.5
-0.174508	1754.6	-26.35
-0.232934	1759	-26.7
-0.250196	1760.3	-27.69
-0.270114	1761.8	-26.76
-0.288704	1763.2	-26.78
-0.307295	1764.6	-26.65
-0.325885	1766	-26.73
-0.343147	1767.3	-26.81
-0.360409	1768.6	-26.94
-0.378999	1770	-27.03
-0.39759	1771.4	-26.77
-0.41618	1772.8	-27.27
-0.43477	1774.2	-27.34
-0.45336	1775.6	-27.51
-0.47195	1777	-27.65
-0.49054	1778.4	-27.2
-0.509131	1779.8	-27.55
-0.529049	1781.3	-27.45
-0.547639	1782.7	-27.58
-0.567557	1784.2	-28.28
-0.586147	1785.6	-27.65
-0.604737	1787	-27.21
-0.623327	1788.4	-26.93
-0.643245	1789.9	-27.13
-0.661836	1791.3	-27.13
-0.681754	1792.8	-27.21
-0.700344	1794.2	-27.44
-0.737524	1797	-27.45
-0.756114	1798.4	-27.01
-0.774704	1799.8	-27.31
-0.791967	1801.1	-27.99
-0.810557	1802.5	-28.12
-0.829147	1803.9	-27.92
-0.847737	1805.3	-27.98
